# Supplementary material for: L-SCRaMbLE as a tool for light-controlled Cre-mediated recombination in yeast
Source: Nat Commun. 2018 May 22;9:1931. doi: 10.1038/s41467-017-02208-6 (PMC5964156; doi:10.1038/s41467-017-02208-6)
Supplement: Supplementary file 4 — Supplementary Data 1 [file 41467_2017_2208_MOESM4_ESM.txt]

LOCUS       pL1A0*B0*_Leu      5067 bp    DNA     circular UNA 
ACCESSION   unknown
FEATURES             Location/Qualifiers
     Replication_ori complement(227..846)
                     /label=pBR322_origin
     CDS             complement(1001..1861)
                     /translation="MSIQHFRVALIPFFAAFCLPVFAHPETLVKVKDAEDQLGARVGY
                     IELDLNSGKILESFRPEERFPMMSTFKVLLCDTLLSRIDAGQEQLGRRIHYSQNDLVE
                     YSPVTEKHLTDGMTVRELCSAAITMSDNTAANLLLTTIGGPKELTAFLHNMGDHVTRL
                     DRWEPELNEAIPNDESDTTMPVAMPTTLRKLLTGELLTLASRQQLIDWMEADKVAGPL
                     LRSALPAGWFIADKSGAGERGSRGIIAALGPDGKRSRIVVIYTTGSQATMDERNRQIA
                     EIGASLIKHW*"
                     /label="ORF frame 3"
                     /label=Carb
     Replication_ori complement(1955..2472)
                     /label="CEN-ARS pRS"
                     /SerialCloner_Protect="True"
                     /SerialCloner_Color="&hFF6FCF"
                     /SerialCloner_Arrow="True"
                     /SerialCloner_Show="True"
     gene            3312..4885
                     /note="Name: PacI"
                     /note="Pattern: ttaattaa"
                     /note="cut_0_on_positive_strand: 3316^3317"
                     /note="cut_0_on_negative_strand: 3314^3315"
                     /note="inhibited_by: "
                     /note="site_type: other"
                     /note="restriction site"
                     /label=Leu2Gen
     Site            4886..4922
                     /site_type="restriction site"
                     /label=PI-SceI
     Region          4923..4972
                     /label=A0*
     Site            join(4973..4980,4977^4978)
                     /site_type="restriction site"
                     /note="Name: PacI"
                     /note="Pattern: ttaattaa"
                     /note="cut_0_on_positive_strand: 4977^4978"
                     /note="cut_0_on_negative_strand: 4975^4976"
                     /note="inhibited_by: "
                     /note="site_type: other"
                     /note="restriction site"
                     /label=PacI
     Region          4981..5030
                     /label=B0*
     Site            complement(5031..5067)
                     /site_type="restriction site"
                     /label=PI-SceI
ORIGIN
        1 CGGCCCTGCA TTAATGAATC GGCCAACGCG CGGGGAGAGG CGGTTTGCGT ATTGGGCGCT
       61 CTTCCGCTTC CTCGCTCACT GACTCGCTGC GCTCGGTCGT TCGGCTGCGG CGAGCGGTAT
      121 CAGCTCACTC AAAGGCGGTA ATACGGTTAT CCACAGAATC AGGGGATAAC GCAGGAAAGA
      181 ACATGTGAGC AAAAGGCCAG CAAAAGCCCA GGAACCGTAA AAAGGCCGCG TTGCTGGCGT
      241 TTTTCCATAG GCTCCGCCCC CCTGACGAGC ATCACAAAAA TCGACGCTCA AGTCAGAGGT
      301 GGCGAAACCC GACAGGACTA TAAAGATACC AGGCGTTTCC CCCTGGAAGC TCCCTCGTGC
      361 GCTCTCCTGT TCCGACCCTG CCGCTTACCG GATACCTGTC CGCCTTTCTC CCTTCGGGAA
      421 GCGTGGCGCT TTCTCATAGC TCACGCTGTA GGTATCTCAG TTCGGTGTAG GTCGTTCGCT
      481 CCAAGCTGGG CTGTGTGCAC GAACCCCCCG TTCAGCCCGA CCGCTGCGCC TTATCCGGTA
      541 ACTATCGTCT TGAGTCCAAC CCGGTAAGAC ACGACTTATC GCCACTGGCA GCAGCCACTG
      601 GTAACAGGAT TAGCAGAGCG AGGTATGTAG GCGGTGCTAC AGAGTTCTTG AAGTGGTGGC
      661 CTAACTACGG CTACACTAGA AGGACAGTAT TTGGTATCTG CGCTCTGCTG AAGCCAGTTA
      721 CCTTCGGAAA AAGAGTTGGT AGCTCTTGAT CCGGCAAACA AACCACCGCT GGTAGCGGTG
      781 GTTTTTTTGT TTGCAAGCAG CAGATTACGC GCAGAAAAAA AGGATCTCAA GAAGATCCTT
      841 TGATCTTTTC TACGGGGTCT GACGCTCAGT GGAACGAAAA CTCACGTTAA GGGATTTTGG
      901 TCATGAGATT ATCAAAAAGG ATCTTCACCT AGATCCTTTT AAATTAAAAA TGAAGTTTTA
      961 AATCAATCTA AAGTATATAT GAGTAAACTT GGTCTGACAG TTACCAATGC TTAATCAGTG
     1021 AGGCACCTAT CTCAGCGATC TGTCTATTTC GTTCATCCAT AGTTGCCTGA CTCCCCGTCG
     1081 TGTAGATAAC TACGATACGG GAGCGCTTAC CATCTGGCCC CAGTGCTGCA ATGATACCGC
     1141 GAGACCCACG CTCACCGGCT CCAGATTTAT CAGCAATAAA CCAGCCAGCC GGAAGGGCCG
     1201 AGCGCAGAAG TGGTCCTGCA ACTTTATCCG CCTCCATCCA GTCTATTAAT TGTTGCCGGG
     1261 AAGCTAGAGT AAGTAGTTCG CCAGTTAATA GTTTGCGCAA CGTTGTTGGC ATTGCTACAG
     1321 GCATCGTGGT GTCACTCTCG TCGTTTGGTA TGGCTTCATT CAGCTCCGGT TCCCAACGAT
     1381 CAAGGCGAGT TACATGATCC CCCATGTTGT GCAAAAAAGC GGTTAGCTCC TTCGGTCCTC
     1441 CGATCGTTGT CAGAAGTAAG TTGGCCGCAG TGTTATCACT CATGGTTATG GCAGCACTGC
     1501 ATAATTCTCT TACTGTCATG CCATCCGTAA GATGCTTTTC TGTGACTGGT GAGTACTCAA
     1561 CCAAGTCATT CTGAGAATAG TGTATGCGGC GACCGAGTTG CTCTTGCCCG GCGTCAATAC
     1621 GGGATAATAG TGTATCACAT AGCAGAACTT TAAAAGTGCT CATCATTGGA AAACGTTCTT
     1681 CGGGGCGAAA ACTCTCAAGG ATCTTACCGC TGTTGAGATC CAGTTCGATG TAACCCACTC
     1741 GTGCACCCAA CTGATCTTCA GCATCTTTTA CTTTCACCAG CGTTTCTGGG TGAGCAAAAA
     1801 CAGGAAGGCA AAATGCCGCA AAAAAGGGAA TAAGGGCGAC ACGGAAATGT TGAATACTCA
     1861 TACTCTTCCT TTTTCAATGG GTAATAACTG ATATAATTAA ATTGAAGCTC TAATTTGTGA
     1921 GTTTAGTATA CATGCATTTA CTTATAATAC AGTTGACGGA TCGCTTGCCT GTAACTTACA
     1981 CGCGCCTCGT ATCTTTTAAT GATGGAATAA TTTGGGAATT TACTCTGTGT TTATTTATTT
     2041 TTATGTTTTG TATTTGGATT TTAGAAAGTA AATAAAGAAG GTAGAAGAGT TACGGAATGA
     2101 AGAAAAAAAA ATAAACAAAG GTTTAAAAAA TTTCAACAAA AAGCGTACTT TACATATATA
     2161 TTTATTAGAC AAGAAAAGCA GATTAAATAG ATATACATTC GATTAACGAT AAGTAAAATG
     2221 TAAAATCACA GGATTTTCGT GTGTGGTCTT CTACACAGAC AAGATGAAAC AATTCGGCAT
     2281 TAATACCTGA GAGCAGGAAG AGCAAGATAA AAGGTAGTAT TTGTTGGCGA TCCCCCTAGA
     2341 GTCTTTTACA TCTTCGGAAA ACAAAAACTA TTTTTTCTTT AATTTCTTTT TTTACTTTCT
     2401 ATTTTTAATT TATATATTTA TATTAAAAAA TTTAAATTAT AATTATTTTT ATAGCACGTG
     2461 ATGAAAAGGA CCACGTTAAT ATTTTGTTAA AATTCGCGTT AAATTTTTGT TAAATCAGCT
     2521 CATTTTTTAA CGAATAGCCC GAAATCGGCA AAATCCCTTA TAAATCAAAA GAATAGACCG
     2581 AGATAGGGTT GAGTGTTGTT CCAGTTTCCA ACAAGAGTCC ACTATTAAAG AACGTGGACT
     2641 CCAACGTCAA AGGGCGAAAA AGGGTCTATC AGGGCGATGG CCCACTACGT GAACCATCAC
     2701 CCTAATCAAG TTTTTTGGGG TCTCTTTGAA AAGATAATGT ATGATTATGC TTTCACTCAT
     2761 ATTTATACAG AAACTTGATG TTTTCTTTCG AGTATATACA AGGTGATTAC ATGTACGTTT
     2821 GAAGTACAAC TCTAGATTTT GTAGTGCCCT CTTGGGCTAG CGGTAAAGGT GCGCATTTTT
     2881 TCACACCCTA CAATGTTCTG TTCAAAAGAT TTTGGTCAAA CGCTGTAGAA GTGAAAGTTG
     2941 GTGCGCATGT TTCGGCGTTC GAAACTTCTC CGCAGTGAAA GATAAATGAT CGCGGCCGCG
     3001 TTTTAGAGCT AGAAATAGCA AGTTAAAATA AGGCTAGTCC GTTATCAACT TGAAAAAGTG
     3061 GCACCGAGTC GGTGGTGCTT TTTTTGTTTT TTATGTCTAG GTGCCGTAAA GCAGTAAATC
     3121 GGAAGGGTAA ACGGATGCCC CCATTTAGAG CTTGACGGGG AAAGCCGGCG AACGTGGCGA
     3181 GAAAGGAAGG GAAGAAAGCG AAAGGAGCGG GGGCTAGGGC GGTGGGAAGT GTAGGGGTCA
     3241 CGCTGGGCGT AACCACCACA CCCGCCGCGC TTAATGGGGC GCTACAGGGC GCGTGGGGAT
     3301 GATCCACTAG TATTCCATTT TGTAATTTCG TGTCGTTTCT ATTATGAATT TCATTTATAA
     3361 AGTTTATGTA CAAATATCAT AAAAAAAGAG AATCTTTTTA AGCAAGGATT TTCTTAACTT
     3421 CTTCGGCGAC AGCATCACCG ACTTCGGTGG TACTGTTGGA ACCACCTAAA TCACCAGTTC
     3481 TGATACCTGC ATCCAAAACC TTTTTAACTG CATCTTCAAT GGCCTTACCT TCTTCAGGCA
     3541 AGTTCAATGA CAATTTCAAC ATCATTGCAG CAGACAAGAT AGTGGCGATA GGGTCAACCT
     3601 TATTCTTTGG CAAATCTGGA GCAGAACCGT GGCATGGTTC GTACAAACCA AATGCGGTGT
     3661 TCTTGTCTGG CAAAGAGGCC AAGGACGCAG ATGGCAACAA ACCCAAGGAA CCTGGGATAA
     3721 CGGAGGCTTC ATCGGAGATG ATATCACCAA ACATGTTGCT GGTGATTATA ATACCATTTA
     3781 GGTGGGTTGG GTTCTTAACT AGGATCATGG CGGCAGAATC AATCAATTGA TGTTGAACCT
     3841 TCAATGTAGG AAATTCGTTC TTGATGGTTT CCTCCACAGT TTTTCTCCAT AATCTTGAAG
     3901 AGGCCAAAAC ATTAGCTTTA TCCAAGGACC AAATAGGCAA TGGTGGCTCA TGTTGTAGGG
     3961 CCATGAAAGC GGCCATTCTT GTGATTCTTT GCACTTCTGG AACGGTGTAT TGTTCACTAT
     4021 CCCAAGCGAC ACCATCACCA TCGTCTTCCT TTCTCTTACC AAAGTAAATA CCTCCCACTA
     4081 ATTCTCTGAC AACAACGAAG TCAGTACCTT TAGCAAATTG TGGCTTGATT GGAGATAAGT
     4141 CTAAAAGAGA GTCGGATGCA AAGTTACATG GTCTTAAGTT GGCGTACAAT TGAAGTTCTT
     4201 TACGGATTTT TAGTAAACCT TGTTCAGGTC TAACACTACC TGTACCCCAT TTAGGACCAC
     4261 CCACAGCACC TAACAAAACG GCATCAACCT TCTTGGAGGC TTCCAGCGCC TCATCTGGAA
     4321 GTGGGACACC TGTAGCATCG ATAGCAGCAC CACCAATTAA ATGATTTTCG AAATCGAACT
     4381 TGACATTGGA ACGAACATCA GAAATAGCTT TAAGAACCTT AATGGCTTCG GCTGTGATTT
     4441 CTTGACCAAC GTGGTCACCT GGCAAAACGA CGATCTTCTT AGGGGCAGAC ATTAGAATGG
     4501 TATATCCTTG AAATATATAT ATATATTGCT GAAATGTAAA AGGTAAGAAA AGTTAGAAAG
     4561 TAAGACGATT GCTAACCACC TATTGGAAAA AACAATAGGT CCTTAAATAA TATTGTCAAC
     4621 TTCAAGTATT GTGATGCAAG CATTTAGTCA TGAACGCTTC TCTATTCTAT ATGAAAAGCC
     4681 GGTTCCGGCC TCTCACCTTT CCTTTTTCTC CCAATTTTTC AGTTGAAAAA GGTATATGCG
     4741 TCAGGCGACC TCTGAAATTA ACAAAAAATT TCCAGTCATC GAATTTGATT CTGTGCGATA
     4801 GCGCCCCTGT GTGTTCTCGT TATGTTGAGG AAAAAAATAA TGGTTGCTAA GAGATTCGAA
     4861 CTCTTGCATC TTACGATACC TGAGTCCATT TCATTACCTC TTTCTCCGCA CCCGACATAG
     4921 ATAAATAGGA AAGTCTGGTA ACTCAGGACA CTGTATCTGC TACGCTGTTT ATTTAATTAA
     4981 TAAGGTTTCA GTCACACTAC GGATACTTTT ACAACGGGAG CAGTTATTCA ATCTATGTCG
     5041 GGTGCGGAGA AAGAGGTAAT GAAATGG
//
