# Supplementary material for: L-SCRaMbLE as a tool for light-controlled Cre-mediated recombination in yeast
Source: Nat Commun. 2018 May 22;9:1931. doi: 10.1038/s41467-017-02208-6 (PMC5964156; doi:10.1038/s41467-017-02208-6)
Supplement: Supplementary file 5 — Supplementary Data 2 [file 41467_2017_2208_MOESM5_ESM.txt]

LOCUS       pLH_SCR12      7950 bp    DNA     circular UNA 
ACCESSION   pj5_00001
VERSION     pj5_00001.1
KEYWORDS    .
FEATURES             Location/Qualifiers
     rep_origin      join(7947..7950,1..616)
                     /label=pBR322_origin
     CDS             complement(729..1529)
                     /translation="MSKATYKERAATHPSPVAAKLFNIMHEKQTNLCASLDVRTTKEL
                     LELVEALGPKICLLKTHVDILTDFSMEGTVKPLKALSAKYNFLLFEDRKFADIGNTVK
                     LQYSAGVYRIAEWADITNAHGVVGPGIVSGLKQAAEEVTKEPRGLLMLAELSCKGSLS
                     TGEYTKGTVDIAKSDKDFVIGFIAQRDMGGRDEGYDWLIMTPGVGLDDKGDALGQQYR
                     TVDDVVSTGSDIIIVGRGLFAKGRDAKVEGERYRKAGWEAYLRRCGQQN*"
                     /label=URA3
     rep_origin      1759..3230
                     /translation="MSTVPLVYSPVDREPLHDNSANIKRPLGSFVTSSAACFKPLTIP
                     GPTTPCAFVMSAHSAILYTPAEYCNLTVLPMSANFLSSKSKKLYLADNAFSGLTVPSM
                     EKSVKISTCVFSKQILGPNASTNSSNSLVVRTSNEAHKFVCFSCMILNSLAATGLG*"
                     /label=2micron_origin
     CDS             complement(3575..4369)
                     /label=Kana
     Site            4543..4550
                     /site_type="restriction site"
                     /label=AscI
     Site            4551..4558
                     /site_type="restriction site"
                     /note="restriction site"
                     /label=SbfI
     Site            4559..4566
                     /site_type="restriction site"
                     /note="restriction site"
                     /label=SwaI
     Site            4567..4574
                     /site_type="restriction site"
                     /note="restriction site"
                     /label=FseI
     Site            4575..4582
                     /site_type="restriction site"
                     /note="restriction site"
                     /label=PmeI
     Region          4583..4618
                     /label=A1*
     terminator      complement(4619..5019)
                     /label="TDH3 terminator"
     CDS             complement(5020..5022)
                     /label=stopp
     CDS             complement(5023..5280)
                     /label=CRE19_104
     CDS             complement(5281..5325)
                     /label=linker
     CDS             complement(5326..7188)
                     /label=PhyBNT
     promoter        complement(7189..7861)
                     /label="TDH3 promoter"
     Region          7862..7897
                     /label=A2*
     Site            7898..7905
                     /label=SwaI
                     /note="restriction site"
                     /site_type="restriction site"
     Site            7906..7913
                     /site_type="restriction site"
                     /note="restriction site"
                     /label=AscI
     Site            7914..7921
                     /site_type="restriction site"
                     /note="restriction site"
                     /label=PmeI
     Site            7922..7929
                     /label=SbfI
                     /site_type="restriction site"
     Site            7930..7937
                     /site_type="restriction site"
                     /label=FseI
ORIGIN
        1 CAAAGGATCT TCTTGAGATC CTTTTTTTCT GCGCGTAATC TGCTGCTTGC AAACAAAAAA
       61 ACCACCGCTA CCAGCGGTGG TTTGTTTGCC GGATCAAGAG CTACCAACTC TTTTTCCGAA
      121 GGTAACTGGC TTCAGCAGAG CGCAGATACC AAATACTGTT CTTCTAGTGT AGCCGTAGTT
      181 AGGCCACCAC TTCAAGAACT CTGTAGCACC GCCTACATAC CTCGCTCTGC TAATCCTGTT
      241 ACCAGTGGCT GCTGCCAGTG GCGATAAGTC GTGTCTTACC GGGTTGGACT CAAGACGATA
      301 GTTACCGGAT AAGGCGCAGC GGTCGGGCTG AACGGGGGGT TCGTGCACAC AGCCCAGCTT
      361 GGAGCGAACG ACCTACACCG AACTGAGATA CCTACAGCGT GAGCTATGAG AAAGCGCCAC
      421 GCTTCCCGAA GGGAGAAAGG CGGACAGGTA TCCGGTAAGC GGCAGGGTCG GAACAGGAGA
      481 GCGCACGAGG GAGCTTCCAG GGGGAAACGC CTGGTATCTT TATAGTCCTG TCGGGTTTCG
      541 CCACCTCTGA CTTGAGCGTC GATTTTTGTG ATGCTCGTCA GGGGGGCGGA GCCTATGGAA
      601 AAACGCCAGC AACGCGGCCT TTTTACGGTT CCTGGCCTTT TGCTGGCCTT TTGCTCATGA
      661 TATAATTAAA TTGAAGCTCT AATTTGTGAG TTTAGTATAC ATGCATTTAC TTATAATACA
      721 GTTTTTTAGT TTTGCTGGCC GCATCTTCTC AAATATGCTT CCCAGCCTGC TTTTCTGTAA
      781 CGTTCACCCT CTACCTTAGC ATCCCTTCCC TTTGCAAATA GTCCTCTTCC AACAATAATA
      841 ATGTCAGATC CTGTAGAGAC CACATCATCC ACGGTTCTAT ACTGTTGACC CAATGCGTCT
      901 CCCTTGTCAT CTAAACCCAC ACCGGGTGTC ATAATCAACC AATCGTAACC TTCATCTCTT
      961 CCACCCATGT CTCTTTGAGC AATAAAGCCG ATAACAAAAT CTTTGTCGCT CTTCGCAATG
     1021 TCAACAGTAC CCTTAGTATA TTCTCCAGTA GATAGGGAGC CCTTGCATGA CAATTCTGCT
     1081 AACATCAAAA GGCCTCTAGG TTCCTTTGTT ACTTCTTCTG CCGCCTGCTT CAAACCGCTA
     1141 ACAATACCTG GGCCCACCAC ACCGTGTGCA TTCGTAATGT CTGCCCATTC TGCTATTCTG
     1201 TATACACCCG CAGAGTACTG CAATTTGACT GTATTACCAA TGTCAGCAAA TTTTCTGTCT
     1261 TCGAAGAGTA AAAAATTGTA CTTGGCGGAT AATGCCTTTA GCGGCTTAAC TGTGCCCTCC
     1321 ATGGAAAAAT CAGTCAAGAT ATCCACATGT GTTTTTAGTA AACAAATTTT GGGACCTAAT
     1381 GCTTCAACTA ACTCCAGTAA TTCCTTGGTG GTACGAACAT CCAATGAAGC ACACAAGTTT
     1441 GTTTGCTTTT CGTGCATGAT ATTAAATAGC TTGGCAGCAA CAGGACTAGG ATGAGTAGCA
     1501 GCACGTTCCT TATATGTAGC TTTCGACATG ATTTATCTTC GTTTCCTGCA GGTTTTTGTT
     1561 CTGTGCAGTT GGGTTAAGAA TACTGGGCAA TTTCATGTTT CTTCAACACT ACATATGCGT
     1621 ATATATACCA ATCTAAGTCT GTGCTCCTTC CTTCGTTCTT CCTTCTGTTC GGAGATTACC
     1681 GAATCAAAAA AATTTCAAAG AAACCGAAAT CAAAAAAAAG AATAAAAAAA AAATGATGAA
     1741 TTGAATTGAA AAGCTAGCTT ATCGATGATA AGCTGTCAAA GATGAGAATT AATTCCACGG
     1801 ACTATAGACT ATACTAGATA CTCCGTCTAC TGTACGATAC ACTTCCGCTC AGGTCCTTGT
     1861 CCTTTAACGA GGCCTTACCA CTCTTTTGTT ACTCTATTGA TCCAGCTCAG CAAAGGCAGT
     1921 GTGATCTAAG ATTCTATCTT CGCGATGTAG TAAAACTAGC TAGACCGAGA AAGAGACTAG
     1981 AAATGCAAAA GGCACTTCTA CAATGGCTGC CATCATTATT ATCCGATGTG ACGCTGCAGC
     2041 TTCTCAATGA TATTCGAATA CGCTTTGAGG AGATACAGCC TAATATCCGA CAAACTGTTT
     2101 TACAGATTTA CGATCGTACT TGTTACCCAT CATTGAATTT TGAACATCCG AACCTGGGAG
     2161 TTTTCCCTGA AACAGATAGT ATATTTGAAC CTGTATAATA ATATATAGTC TAGCGCTTTA
     2221 CGGAAGACAA TGTATGTATT TCGGTTCCTG GAGAAACTAT TGCATCTATT GCATAGGTAA
     2281 TCTTGCACGT CGCATCCCCG GTTCATTTTC TGCGTTTCCA TCTTGCACTT CAATAGCATA
     2341 TCTTTGTTAA CGAAGCATCT GTGCTTCATT TTGTAGAACA AAAATGCAAC GCGAGAGCGC
     2401 TAATTTTTCA AACAAAGAAT CTGAGCTGCA TTTTTACAGA ACAGAAATGC AACGCGAAAG
     2461 CGCTATTTTA CCAACGAAGA ATCTGTGCTT CATTTTTGTA AAACAAAAAT GCAACGCGAC
     2521 GAGAGCGCTA ATTTTTCAAA CAAAGAATCT GAGCTGCATT TTTACAGAAC AGAAATGCAA
     2581 CGCGAGAGCG CTATTTTACC AACAAAGAAT CTATACTTCT TTTTTGTTCT ACAAAAATGC
     2641 ATCCCGAGAG CGCTATTTTT CTAACAAAGC ATCTTAGATT ACTTTTTTTC TCCTTTGTGC
     2701 GCTCTATAAT GCAGTCTCTT GATAACTTTT TGCACTGTAG GTCCGTTAAG GTTAGAAGAA
     2761 GGCTACTTTG GTGTCTATTT TCTCTTCCAT AAAAAAAGCC TGACTCCACT TCCCGCGTTT
     2821 ACTGATTACT AGCGAAGCTG CGGGTGCATT TTTTCAAGAT AAAGGCATCC CCGATTATAT
     2881 TCTATACCGA TGTGGATTGC GCATACTTTG TGAACAGAAA GTGATAGCGT TGATGATTCT
     2941 TCATTGGTCA GAAAATTATG AACGGTTTCT TCTATTTTGT CTCTATATAC TACGTATAGG
     3001 AAATGTTTAC ATTTTCGTAT TGTTTTCGAT TCACTCTATG AATAGTTCTT ACTACAATTT
     3061 TTTTGTCTAA AGAGTAATAC TAGAGATAAA CATAAAAAAT GTAGAGGTCG AGTTTAGATG
     3121 CAAGTTCAAG GAGCGAAAGG TGGATGGGTA GGTTATATAG GGATATAGCA CAGAGATATA
     3181 TAGCAAAGAG ATACTTTTGA GCAATGTTTG TGGAAGCGGT ATTCGCAATG GGAAGCTCCA
     3241 CCCCGGTTGA TAATCAGAAA AGCCCCAAAA ACAGGAAGAT TGTATAAGCA AATATTTAAA
     3301 TTGTAATTCT TTCCTGCGTT ATCCCCTGAT TCTGTGGATA ACCGTATTAC CGCCTTTGAG
     3361 TGAGCTGATA CCGCTCGCCG CAGCCGAACG ACCGAGCGCA GCGAGTCAGT GAGCGAGGAA
     3421 GCGGAAGAGG GTCTGACGCT CAGTGGAACG AAAACTCACG TTAAGGGATT TTGGTCATGA
     3481 GATTATCAAA AAGGATCTTC ACCTAGATCC TTTTAAATTA AAAATGAAGT TTTAAATCAA
     3541 TCTAAAGTAT ATATGAGTAA ACTTGGTCTG ACAGTCAGAA GAACTCGTCA AGAAGGCGAT
     3601 AGAAGGCGAT GCGCTGCGAA TCGGGAGCGG CGATACCGTA AAGCACGAGG AAGCGGTCAG
     3661 CCCATTCGCC GCCAAGCTCT TCAGCAATAT CACGGGTAGC CAACGCTATG TCCTGATAGC
     3721 GGTCCGCCAC ACCCAGCCGG CCACAGTCGA TGAATCCAGA AAAGCGGCCA TTTTCCACCA
     3781 TGATATTCGG CAAGCAGGCA TCGTCATGGG TCACGACGAG ATCCTCGCCG TCGGGCATGC
     3841 TCGCCTTGAG CCTGGCGAAC AGTTCGGCTG GCGCGAGCCC CTGATGCTCT TCGTCCAGAT
     3901 CATCCTGATC GACAAGACCG GCTTCCATCC GAGTACGTGC TCGCTCGATG CGATGTTTCG
     3961 CTTGGTGGTC GAATGGGCAG GTAGCCGGAT CAAGCGTATG CAGCCGCCGC ATTGCATCAG
     4021 CCATGATGGA TACTTTCTCG GCAGGAGCAA GGTGAGATGA CAGGAGATCC TGCCCCGGCA
     4081 CTTCGCCCAA TAGCAGCCAG TCCCTTCCCG CTTCAGTGAC AACGTCGAGC ACAGCTGCGC
     4141 AAGGAACGCC CGTCGTGGCC AGCCACGATA GCCGCGCTGC CTCGTCTTGC AGTTCATTCA
     4201 GGGCACCGGA CAGGTCGGTC TTGACAAAAA GAACCGGGCG CCCCTGCGCT GACAGCCGGA
     4261 ACACGGCGGC ATCAGAGCAG CCGATTGTCT GTTGTGCCCA GTCATAGCCG AATAGCCTCT
     4321 CCACCCAAGC GGCCGGAGAA CCTGCGTGCA ATCCATCTTG TTCAATCATA CTCTTCCTTT
     4381 TTCAATATTA TTGAAGCATT TATCAGGGTT ATTGTCTCAT GAGCGGATAC ATATTTGAAT
     4441 GTATTTAGAA AAATAAACAA ATAGGGGTTC CGCGCACATT TCCCCGAAAA GTGCCACCTG
     4501 ACGTCGGACG GATCGCTTGC CTGTAACTTA CACGCGCCTC GTGGCGCGCC CCTGCAGGAT
     4561 TTAAATGGCC GGCCGTTTAA ACTAAAGTGA GATTCGCACA ATAAACGCTG CTTCTGTTTC
     4621 ATGTAGATGA TACTGACTGC ACGCAAATAT AGGCATGATT TATAGGCATG ATTTGATGGC
     4681 TGTACCGATA GGAACGCTAA GAGTAACTTC AGAATCGTTA TCCTGGCGGA AAAAATTCAT
     4741 TTGTAAACTT TAAAAAAAAA AGCCAATATC CCCAAAATTA TTAAGAGCGC CTCCATTATT
     4801 AACTAAAATT TCACTCAGCA TCCACAATGT ATCAGGTATC TACTACAGAT ATTACATGTG
     4861 GCGAAAAAGA CAAGAACAAT GCAATAGCGC ATCAAGAAAA AACACAAAGC TTTCAATCAA
     4921 TGAATCGAAA ATGTCATTAA AATAGTATAT AAATTGAAAC TAAGTCATAA AGCTATAAAA
     4981 AGAAAATTTA TTTAAATGCA AGATTTAAAG TAAATTCACC TACAGCCCGG ACCGACGATG
     5041 AAGCATGTTT AGCTGGCCCA AATGTTGCTG GATAGTTTTT ACTGCCAGAC CGCGCGCCTG
     5101 AAGATATAGA AGATAATCGC GAACATCTTC AGGTTCTGCG GGAAACCATT TCCGGTTATT
     5161 CAACTTGCAC CATGCCGCCC ACGACCGGCA AACGGACAGA AGCATTTTCC AGGTATGCTC
     5221 AGAAAACGCC TGGCGATCCC TGAACATGTC CATCAGGTTC TTGCGAACCT CATCACTCGT
     5281 GCGGCCGCCT CCTCCGGACC CACCACCTCC AGAGCCACCG CCACCAGATT CTTTAAAAGA
     5341 GTCTCTCAGA ATAAGCTGGA GCGAGTGAAT CGCATCCATT TCCGCAGTTT CCCATGGCTG
     5401 ACTCCGGCTC TTAACAACTT CAAGAAAAGC CTGAAAGGAC GAACGAGGAT GCATTCGTTG
     5461 CCCATCATCT TTATCCTCCG GATGATGCTT AGCGCCTCCC CATTTGATTT CTTTCGCAGT
     5521 GTGAGATCGA AACCAAAAAA GAAAGTCTCT TTTTGTGATA TATGCAACTG CCATACCGCA
     5581 CACAGCATCC CCTAACGCAG CTGCACCGGG ATACCCCGCA TCGCCTAAAC TATCAGTGCT
     5641 TAATCCGGTT GAATCCGCAT GATTCGCAAG CAACCACTCC ACAACATCTT TTATCTGAAC
     5701 TTCACTAGGA GCAACACCCA ACGGGTAATA CTTCCCGTGG TAAAGAAATG CTGCACCGTC
     5761 ACATTTCACT AAGTCCATGA TACTGGGACT CTGTGTAACA ATTCCAGCAG GCGAGTCACG
     5821 CAGAAGCATA TCACATAACA GTGTCTGCGT TCTCAAAACG CGTTTCTCTG ACATTTGCAA
     5881 AGCTAACTGC AATTCCATGT TTAACTGTAA ACCGAAAGCC TGCATCAAAA ACTCACAAGC
     5941 ATACCTTAGC GGAAACGGTA TGCAGCGAGA AGAAGTGTGA TGGCAAACAA CCAAACCCCA
     6001 AAGCCTCATC GAGCTTCTTC CACTAGCTAC ATTGCTCCCA TCATCTTCAT TTCCATTGAT
     6061 TATAACCGCC ATTGCTAAAG ACGCAATAGA TCCCATGTTA GCCATATACT GAGAGTGACA
     6121 ACCATGAGGA GCCCTAAGAG TAGAACCAAC CAAGCACATA GACTGAGTTA GCCTATCGTC
     6181 CTGGACCACA AGAACAGGTG TGGCATTGCA ATCTACTATC ATTCGGACAC GGTTCTGCTT
     6241 AAACAAGAAC CTTGACGCTT GAGGAATATC AGTAGCAGGA TAATGCAGTC CAATATAAGG
     6301 CTCTAAATCA TCTCGTTTAC TCTCAGCTAC AACTTCTCCA TGCTCATCTT CATGAAACTT
     6361 ATAAACCATA ACACGATCAT AACCAGTCAA GTCCCTCACA CTTTCCACGA CAGTGTCACA
     6421 CAAAAGCTTA ATATCTCCAC CAGGAAGAGC CTGTAACTGA GAAATCGCAC GAACCGCGAG
     6481 TTTCTGCGAT TGAACAGCAC CAGCAATAGA AAGCGCAGGA TCTTCAGTTC TAGCTGGCTC
     6541 TAAATCAATA ACAACACCAA CATCAATCCT ATGAAGAATG GCGTAAAACG GTTTACCAGT
     6601 ATTCTTGGAA TGTATCCAAA CCGGATTTAA CAAGGTAATC TCTCGAGCAA CGAAAGCACG
     6661 CTCGAGTAGA ATCGAGCTCG AAGAAGTGAA CAAAGATCTC ACATCAGTTC CCATAGCTAG
     6721 AATCTCAGGT TTCTCAAGAG TAGGAACAGA TTGAGGCATA ATCCCTAACA TTTCTCTGGC
     6781 GTTTTCACTG TAACCGATGA TCCGGAAACT GGATTCATCG ACGGCGATCA TACATCCGAA
     6841 AGGCTGAATG TAACCACCTC GCTGGATTCG AGAGAGATAA GCTGTGATCT GTTGCTCAGG
     6901 TACAGAGGAA CCGTACGTCG TCGTTTTGAG TGATTGTGAG TAGTCGAATG ATTTCCCTGA
     6961 TTCGCCGGAT TGTTCGAAAA CGGCGTGGAG TCTTGCGTCG ACGGTGTACT GTTGAATTGC
     7021 TTTGCTCATT GATTCAGTGT TGCTTCTTGG TCTGAGAGAT TTCGTTCCCG ACGATTGAGC
     7081 TTGTTCTCCT CCTCTTCGGT TATTAGGAGT GTGACTTGAC GACGGTTCTT CTTCTCCGCC
     7141 ACGGCCACCG CCACGGCCAC CGCCACTACC CCCGACTCCG GAAACCATTT TGTTTGTTTA
     7201 TGTGTGTTTA TTCGAAACTA AGTTCTTGGT GTTTTAAAAC TAAAAAAAAG ACTAACTATA
     7261 AAAGTAGAAT TTAAGAAGTT TAAGAAATAG ATTTACAGAA TTACAATCAA TACCTACCGT
     7321 CTTTATATAC TTATTAGTCA AGTAGGGGAA TAATTTCAGG GAACTGGTTT CAACCTTTTT
     7381 TTTCAGCTTT TTCCAAATCA GAGAGAGCAG AAGGTAATAG AAGGTGTAAG AAAATGAGAT
     7441 AGATACATGC GTGGGTCAAT TGCCTTGTGT CATCATTTAC TCCAGGCAGG TTGCATCACT
     7501 CCATTGAGGT TGTGCCCGTT TTTTGCCTGT TTGTGCCCCT GTTCTCTGTA GTTGCGCTAA
     7561 GAGAATGGAC CTATGAACTG ATGGTTGGTG AAGAAAACAA TATTTTGGTG CTGGGATTCT
     7621 TTTTTTTTCT GGATGCCAGC TTAAAAAGCG GGCTCCATTA TATTTAGTGG ATGCCAGGAA
     7681 TAAACTGTTC ACCCAGACAC CTACGATGTT ATATATTCTG TGTAACCCGC CCCCTATTTT
     7741 GGGCATGTAC GGGTTACAGC AGAATTAAAA GGCTAATTTT TTGACTAAAT AAAGTTAGGA
     7801 AAATCACTAC TATTAATTAT TTACGTATTC TTTGAAATGG CAGTATTGAT AATGATAAAC
     7861 TTAGATTCTG TGAAACTCTC AATAAAGGGA CTTCGTCATT TAAATGGCGC GCCGTTTAAA
     7921 CCCTGCAGGG GCCGGCCCCG TAGAAAAGAT
//
