# Supplementary material for: L-SCRaMbLE as a tool for light-controlled Cre-mediated recombination in yeast
Source: Nat Commun. 2018 May 22;9:1931. doi: 10.1038/s41467-017-02208-6 (PMC5964156; doi:10.1038/s41467-017-02208-6)
Supplement: Supplementary file 6 — Supplementary Data 3 [file 41467_2017_2208_MOESM6_ESM.txt]

LOCUS       pLH_SCR13      7971 bp    DNA     circular UNA 
ACCESSION   pj5_00001
VERSION     pj5_00001.1
KEYWORDS    .
FEATURES             Location/Qualifiers
     rep_origin      join(7968..7971,1..616)
                     /label=pBR322_origin
     CDS             complement(729..1529)
                     /translation="MSKATYKERAATHPSPVAAKLFNIMHEKQTNLCASLDVRTTKEL
                     LELVEALGPKICLLKTHVDILTDFSMEGTVKPLKALSAKYNFLLFEDRKFADIGNTVK
                     LQYSAGVYRIAEWADITNAHGVVGPGIVSGLKQAAEEVTKEPRGLLMLAELSCKGSLS
                     TGEYTKGTVDIAKSDKDFVIGFIAQRDMGGRDEGYDWLIMTPGVGLDDKGDALGQQYR
                     TVDDVVSTGSDIIIVGRGLFAKGRDAKVEGERYRKAGWEAYLRRCGQQN*"
                     /label=URA3
     rep_origin      1759..3230
                     /translation="MSTVPLVYSPVDREPLHDNSANIKRPLGSFVTSSAACFKPLTIP
                     GPTTPCAFVMSAHSAILYTPAEYCNLTVLPMSANFLSSKSKKLYLADNAFSGLTVPSM
                     EKSVKISTCVFSKQILGPNASTNSSNSLVVRTSNEAHKFVCFSCMILNSLAATGLG*"
                     /label=2micron_origin
     CDS             complement(3575..4369)
                     /label=Kana
     Site            4543..4550
                     /site_type="restriction site"
                     /label=AscI
     Site            4551..4558
                     /site_type="restriction site"
                     /note="restriction site"
                     /label=SbfI
     Site            4559..4566
                     /site_type="restriction site"
                     /note="restriction site"
                     /label=SwaI
     Site            4567..4574
                     /site_type="restriction site"
                     /note="restriction site"
                     /label=FseI
     Site            4575..4582
                     /site_type="restriction site"
                     /note="restriction site"
                     /label=PmeI
     Region          4583..4618
                     /label=A1*
     terminator      complement(4619..5019)
                     /label="TDH3 terminator"
     CDS             complement(5020..5022)
                     /label=stopp
     CDS             complement(5023..5280)
                     /label=CRE19_104
     CDS             complement(5281..5325)
                     /label=linker
     CDS             complement(5326..5346)
                     /label=Cdc1NLS
     CDS             complement(5347..7209)
                     /label=PhyBNT
     promoter        complement(7210..7882)
                     /label="TDH3 promoter"
     Region          7883..7918
                     /label=A2*
     Site            7919..7926
                     /label=SwaI
                     /note="restriction site"
                     /site_type="restriction site"
     Site            7927..7934
                     /site_type="restriction site"
                     /note="restriction site"
                     /label=AscI
     Site            7935..7942
                     /site_type="restriction site"
                     /note="restriction site"
                     /label=PmeI
     Site            7943..7950
                     /label=SbfI
                     /site_type="restriction site"
     Site            7951..7958
                     /site_type="restriction site"
                     /label=FseI
ORIGIN
        1 CAAAGGATCT TCTTGAGATC CTTTTTTTCT GCGCGTAATC TGCTGCTTGC AAACAAAAAA
       61 ACCACCGCTA CCAGCGGTGG TTTGTTTGCC GGATCAAGAG CTACCAACTC TTTTTCCGAA
      121 GGTAACTGGC TTCAGCAGAG CGCAGATACC AAATACTGTT CTTCTAGTGT AGCCGTAGTT
      181 AGGCCACCAC TTCAAGAACT CTGTAGCACC GCCTACATAC CTCGCTCTGC TAATCCTGTT
      241 ACCAGTGGCT GCTGCCAGTG GCGATAAGTC GTGTCTTACC GGGTTGGACT CAAGACGATA
      301 GTTACCGGAT AAGGCGCAGC GGTCGGGCTG AACGGGGGGT TCGTGCACAC AGCCCAGCTT
      361 GGAGCGAACG ACCTACACCG AACTGAGATA CCTACAGCGT GAGCTATGAG AAAGCGCCAC
      421 GCTTCCCGAA GGGAGAAAGG CGGACAGGTA TCCGGTAAGC GGCAGGGTCG GAACAGGAGA
      481 GCGCACGAGG GAGCTTCCAG GGGGAAACGC CTGGTATCTT TATAGTCCTG TCGGGTTTCG
      541 CCACCTCTGA CTTGAGCGTC GATTTTTGTG ATGCTCGTCA GGGGGGCGGA GCCTATGGAA
      601 AAACGCCAGC AACGCGGCCT TTTTACGGTT CCTGGCCTTT TGCTGGCCTT TTGCTCATGA
      661 TATAATTAAA TTGAAGCTCT AATTTGTGAG TTTAGTATAC ATGCATTTAC TTATAATACA
      721 GTTTTTTAGT TTTGCTGGCC GCATCTTCTC AAATATGCTT CCCAGCCTGC TTTTCTGTAA
      781 CGTTCACCCT CTACCTTAGC ATCCCTTCCC TTTGCAAATA GTCCTCTTCC AACAATAATA
      841 ATGTCAGATC CTGTAGAGAC CACATCATCC ACGGTTCTAT ACTGTTGACC CAATGCGTCT
      901 CCCTTGTCAT CTAAACCCAC ACCGGGTGTC ATAATCAACC AATCGTAACC TTCATCTCTT
      961 CCACCCATGT CTCTTTGAGC AATAAAGCCG ATAACAAAAT CTTTGTCGCT CTTCGCAATG
     1021 TCAACAGTAC CCTTAGTATA TTCTCCAGTA GATAGGGAGC CCTTGCATGA CAATTCTGCT
     1081 AACATCAAAA GGCCTCTAGG TTCCTTTGTT ACTTCTTCTG CCGCCTGCTT CAAACCGCTA
     1141 ACAATACCTG GGCCCACCAC ACCGTGTGCA TTCGTAATGT CTGCCCATTC TGCTATTCTG
     1201 TATACACCCG CAGAGTACTG CAATTTGACT GTATTACCAA TGTCAGCAAA TTTTCTGTCT
     1261 TCGAAGAGTA AAAAATTGTA CTTGGCGGAT AATGCCTTTA GCGGCTTAAC TGTGCCCTCC
     1321 ATGGAAAAAT CAGTCAAGAT ATCCACATGT GTTTTTAGTA AACAAATTTT GGGACCTAAT
     1381 GCTTCAACTA ACTCCAGTAA TTCCTTGGTG GTACGAACAT CCAATGAAGC ACACAAGTTT
     1441 GTTTGCTTTT CGTGCATGAT ATTAAATAGC TTGGCAGCAA CAGGACTAGG ATGAGTAGCA
     1501 GCACGTTCCT TATATGTAGC TTTCGACATG ATTTATCTTC GTTTCCTGCA GGTTTTTGTT
     1561 CTGTGCAGTT GGGTTAAGAA TACTGGGCAA TTTCATGTTT CTTCAACACT ACATATGCGT
     1621 ATATATACCA ATCTAAGTCT GTGCTCCTTC CTTCGTTCTT CCTTCTGTTC GGAGATTACC
     1681 GAATCAAAAA AATTTCAAAG AAACCGAAAT CAAAAAAAAG AATAAAAAAA AAATGATGAA
     1741 TTGAATTGAA AAGCTAGCTT ATCGATGATA AGCTGTCAAA GATGAGAATT AATTCCACGG
     1801 ACTATAGACT ATACTAGATA CTCCGTCTAC TGTACGATAC ACTTCCGCTC AGGTCCTTGT
     1861 CCTTTAACGA GGCCTTACCA CTCTTTTGTT ACTCTATTGA TCCAGCTCAG CAAAGGCAGT
     1921 GTGATCTAAG ATTCTATCTT CGCGATGTAG TAAAACTAGC TAGACCGAGA AAGAGACTAG
     1981 AAATGCAAAA GGCACTTCTA CAATGGCTGC CATCATTATT ATCCGATGTG ACGCTGCAGC
     2041 TTCTCAATGA TATTCGAATA CGCTTTGAGG AGATACAGCC TAATATCCGA CAAACTGTTT
     2101 TACAGATTTA CGATCGTACT TGTTACCCAT CATTGAATTT TGAACATCCG AACCTGGGAG
     2161 TTTTCCCTGA AACAGATAGT ATATTTGAAC CTGTATAATA ATATATAGTC TAGCGCTTTA
     2221 CGGAAGACAA TGTATGTATT TCGGTTCCTG GAGAAACTAT TGCATCTATT GCATAGGTAA
     2281 TCTTGCACGT CGCATCCCCG GTTCATTTTC TGCGTTTCCA TCTTGCACTT CAATAGCATA
     2341 TCTTTGTTAA CGAAGCATCT GTGCTTCATT TTGTAGAACA AAAATGCAAC GCGAGAGCGC
     2401 TAATTTTTCA AACAAAGAAT CTGAGCTGCA TTTTTACAGA ACAGAAATGC AACGCGAAAG
     2461 CGCTATTTTA CCAACGAAGA ATCTGTGCTT CATTTTTGTA AAACAAAAAT GCAACGCGAC
     2521 GAGAGCGCTA ATTTTTCAAA CAAAGAATCT GAGCTGCATT TTTACAGAAC AGAAATGCAA
     2581 CGCGAGAGCG CTATTTTACC AACAAAGAAT CTATACTTCT TTTTTGTTCT ACAAAAATGC
     2641 ATCCCGAGAG CGCTATTTTT CTAACAAAGC ATCTTAGATT ACTTTTTTTC TCCTTTGTGC
     2701 GCTCTATAAT GCAGTCTCTT GATAACTTTT TGCACTGTAG GTCCGTTAAG GTTAGAAGAA
     2761 GGCTACTTTG GTGTCTATTT TCTCTTCCAT AAAAAAAGCC TGACTCCACT TCCCGCGTTT
     2821 ACTGATTACT AGCGAAGCTG CGGGTGCATT TTTTCAAGAT AAAGGCATCC CCGATTATAT
     2881 TCTATACCGA TGTGGATTGC GCATACTTTG TGAACAGAAA GTGATAGCGT TGATGATTCT
     2941 TCATTGGTCA GAAAATTATG AACGGTTTCT TCTATTTTGT CTCTATATAC TACGTATAGG
     3001 AAATGTTTAC ATTTTCGTAT TGTTTTCGAT TCACTCTATG AATAGTTCTT ACTACAATTT
     3061 TTTTGTCTAA AGAGTAATAC TAGAGATAAA CATAAAAAAT GTAGAGGTCG AGTTTAGATG
     3121 CAAGTTCAAG GAGCGAAAGG TGGATGGGTA GGTTATATAG GGATATAGCA CAGAGATATA
     3181 TAGCAAAGAG ATACTTTTGA GCAATGTTTG TGGAAGCGGT ATTCGCAATG GGAAGCTCCA
     3241 CCCCGGTTGA TAATCAGAAA AGCCCCAAAA ACAGGAAGAT TGTATAAGCA AATATTTAAA
     3301 TTGTAATTCT TTCCTGCGTT ATCCCCTGAT TCTGTGGATA ACCGTATTAC CGCCTTTGAG
     3361 TGAGCTGATA CCGCTCGCCG CAGCCGAACG ACCGAGCGCA GCGAGTCAGT GAGCGAGGAA
     3421 GCGGAAGAGG GTCTGACGCT CAGTGGAACG AAAACTCACG TTAAGGGATT TTGGTCATGA
     3481 GATTATCAAA AAGGATCTTC ACCTAGATCC TTTTAAATTA AAAATGAAGT TTTAAATCAA
     3541 TCTAAAGTAT ATATGAGTAA ACTTGGTCTG ACAGTCAGAA GAACTCGTCA AGAAGGCGAT
     3601 AGAAGGCGAT GCGCTGCGAA TCGGGAGCGG CGATACCGTA AAGCACGAGG AAGCGGTCAG
     3661 CCCATTCGCC GCCAAGCTCT TCAGCAATAT CACGGGTAGC CAACGCTATG TCCTGATAGC
     3721 GGTCCGCCAC ACCCAGCCGG CCACAGTCGA TGAATCCAGA AAAGCGGCCA TTTTCCACCA
     3781 TGATATTCGG CAAGCAGGCA TCGTCATGGG TCACGACGAG ATCCTCGCCG TCGGGCATGC
     3841 TCGCCTTGAG CCTGGCGAAC AGTTCGGCTG GCGCGAGCCC CTGATGCTCT TCGTCCAGAT
     3901 CATCCTGATC GACAAGACCG GCTTCCATCC GAGTACGTGC TCGCTCGATG CGATGTTTCG
     3961 CTTGGTGGTC GAATGGGCAG GTAGCCGGAT CAAGCGTATG CAGCCGCCGC ATTGCATCAG
     4021 CCATGATGGA TACTTTCTCG GCAGGAGCAA GGTGAGATGA CAGGAGATCC TGCCCCGGCA
     4081 CTTCGCCCAA TAGCAGCCAG TCCCTTCCCG CTTCAGTGAC AACGTCGAGC ACAGCTGCGC
     4141 AAGGAACGCC CGTCGTGGCC AGCCACGATA GCCGCGCTGC CTCGTCTTGC AGTTCATTCA
     4201 GGGCACCGGA CAGGTCGGTC TTGACAAAAA GAACCGGGCG CCCCTGCGCT GACAGCCGGA
     4261 ACACGGCGGC ATCAGAGCAG CCGATTGTCT GTTGTGCCCA GTCATAGCCG AATAGCCTCT
     4321 CCACCCAAGC GGCCGGAGAA CCTGCGTGCA ATCCATCTTG TTCAATCATA CTCTTCCTTT
     4381 TTCAATATTA TTGAAGCATT TATCAGGGTT ATTGTCTCAT GAGCGGATAC ATATTTGAAT
     4441 GTATTTAGAA AAATAAACAA ATAGGGGTTC CGCGCACATT TCCCCGAAAA GTGCCACCTG
     4501 ACGTCGGACG GATCGCTTGC CTGTAACTTA CACGCGCCTC GTGGCGCGCC CCTGCAGGAT
     4561 TTAAATGGCC GGCCGTTTAA ACTAAAGTGA GATTCGCACA ATAAACGCTG CTTCTGTTTC
     4621 ATGTAGATGA TACTGACTGC ACGCAAATAT AGGCATGATT TATAGGCATG ATTTGATGGC
     4681 TGTACCGATA GGAACGCTAA GAGTAACTTC AGAATCGTTA TCCTGGCGGA AAAAATTCAT
     4741 TTGTAAACTT TAAAAAAAAA AGCCAATATC CCCAAAATTA TTAAGAGCGC CTCCATTATT
     4801 AACTAAAATT TCACTCAGCA TCCACAATGT ATCAGGTATC TACTACAGAT ATTACATGTG
     4861 GCGAAAAAGA CAAGAACAAT GCAATAGCGC ATCAAGAAAA AACACAAAGC TTTCAATCAA
     4921 TGAATCGAAA ATGTCATTAA AATAGTATAT AAATTGAAAC TAAGTCATAA AGCTATAAAA
     4981 AGAAAATTTA TTTAAATGCA AGATTTAAAG TAAATTCACC TACAGCCCGG ACCGACGATG
     5041 AAGCATGTTT AGCTGGCCCA AATGTTGCTG GATAGTTTTT ACTGCCAGAC CGCGCGCCTG
     5101 AAGATATAGA AGATAATCGC GAACATCTTC AGGTTCTGCG GGAAACCATT TCCGGTTATT
     5161 CAACTTGCAC CATGCCGCCC ACGACCGGCA AACGGACAGA AGCATTTTCC AGGTATGCTC
     5221 AGAAAACGCC TGGCGATCCC TGAACATGTC CATCAGGTTC TTGCGAACCT CATCACTCGT
     5281 GCGGCCGCCT CCTCCGGACC CACCACCTCC AGAGCCACCG CCACCTTTCT TACGCTTTAA
     5341 TGGCCTAGAT TCTTTAAAAG AGTCTCTCAG AATAAGCTGG AGCGAGTGAA TCGCATCCAT
     5401 TTCCGCAGTT TCCCATGGCT GACTCCGGCT CTTAACAACT TCAAGAAAAG CCTGAAAGGA
     5461 CGAACGAGGA TGCATTCGTT GCCCATCATC TTTATCCTCC GGATGATGCT TAGCGCCTCC
     5521 CCATTTGATT TCTTTCGCAG TGTGAGATCG AAACCAAAAA AGAAAGTCTC TTTTTGTGAT
     5581 ATATGCAACT GCCATACCGC ACACAGCATC CCCTAACGCA GCTGCACCGG GATACCCCGC
     5641 ATCGCCTAAA CTATCAGTGC TTAATCCGGT TGAATCCGCA TGATTCGCAA GCAACCACTC
     5701 CACAACATCT TTTATCTGAA CTTCACTAGG AGCAACACCC AACGGGTAAT ACTTCCCGTG
     5761 GTAAAGAAAT GCTGCACCGT CACATTTCAC TAAGTCCATG ATACTGGGAC TCTGTGTAAC
     5821 AATTCCAGCA GGCGAGTCAC GCAGAAGCAT ATCACATAAC AGTGTCTGCG TTCTCAAAAC
     5881 GCGTTTCTCT GACATTTGCA AAGCTAACTG CAATTCCATG TTTAACTGTA AACCGAAAGC
     5941 CTGCATCAAA AACTCACAAG CATACCTTAG CGGAAACGGT ATGCAGCGAG AAGAAGTGTG
     6001 ATGGCAAACA ACCAAACCCC AAAGCCTCAT CGAGCTTCTT CCACTAGCTA CATTGCTCCC
     6061 ATCATCTTCA TTTCCATTGA TTATAACCGC CATTGCTAAA GACGCAATAG ATCCCATGTT
     6121 AGCCATATAC TGAGAGTGAC AACCATGAGG AGCCCTAAGA GTAGAACCAA CCAAGCACAT
     6181 AGACTGAGTT AGCCTATCGT CCTGGACCAC AAGAACAGGT GTGGCATTGC AATCTACTAT
     6241 CATTCGGACA CGGTTCTGCT TAAACAAGAA CCTTGACGCT TGAGGAATAT CAGTAGCAGG
     6301 ATAATGCAGT CCAATATAAG GCTCTAAATC ATCTCGTTTA CTCTCAGCTA CAACTTCTCC
     6361 ATGCTCATCT TCATGAAACT TATAAACCAT AACACGATCA TAACCAGTCA AGTCCCTCAC
     6421 ACTTTCCACG ACAGTGTCAC ACAAAAGCTT AATATCTCCA CCAGGAAGAG CCTGTAACTG
     6481 AGAAATCGCA CGAACCGCGA GTTTCTGCGA TTGAACAGCA CCAGCAATAG AAAGCGCAGG
     6541 ATCTTCAGTT CTAGCTGGCT CTAAATCAAT AACAACACCA ACATCAATCC TATGAAGAAT
     6601 GGCGTAAAAC GGTTTACCAG TATTCTTGGA ATGTATCCAA ACCGGATTTA ACAAGGTAAT
     6661 CTCTCGAGCA ACGAAAGCAC GCTCGAGTAG AATCGAGCTC GAAGAAGTGA ACAAAGATCT
     6721 CACATCAGTT CCCATAGCTA GAATCTCAGG TTTCTCAAGA GTAGGAACAG ATTGAGGCAT
     6781 AATCCCTAAC ATTTCTCTGG CGTTTTCACT GTAACCGATG ATCCGGAAAC TGGATTCATC
     6841 GACGGCGATC ATACATCCGA AAGGCTGAAT GTAACCACCT CGCTGGATTC GAGAGAGATA
     6901 AGCTGTGATC TGTTGCTCAG GTACAGAGGA ACCGTACGTC GTCGTTTTGA GTGATTGTGA
     6961 GTAGTCGAAT GATTTCCCTG ATTCGCCGGA TTGTTCGAAA ACGGCGTGGA GTCTTGCGTC
     7021 GACGGTGTAC TGTTGAATTG CTTTGCTCAT TGATTCAGTG TTGCTTCTTG GTCTGAGAGA
     7081 TTTCGTTCCC GACGATTGAG CTTGTTCTCC TCCTCTTCGG TTATTAGGAG TGTGACTTGA
     7141 CGACGGTTCT TCTTCTCCGC CACGGCCACC GCCACGGCCA CCGCCACTAC CCCCGACTCC
     7201 GGAAACCATT TTGTTTGTTT ATGTGTGTTT ATTCGAAACT AAGTTCTTGG TGTTTTAAAA
     7261 CTAAAAAAAA GACTAACTAT AAAAGTAGAA TTTAAGAAGT TTAAGAAATA GATTTACAGA
     7321 ATTACAATCA ATACCTACCG TCTTTATATA CTTATTAGTC AAGTAGGGGA ATAATTTCAG
     7381 GGAACTGGTT TCAACCTTTT TTTTCAGCTT TTTCCAAATC AGAGAGAGCA GAAGGTAATA
     7441 GAAGGTGTAA GAAAATGAGA TAGATACATG CGTGGGTCAA TTGCCTTGTG TCATCATTTA
     7501 CTCCAGGCAG GTTGCATCAC TCCATTGAGG TTGTGCCCGT TTTTTGCCTG TTTGTGCCCC
     7561 TGTTCTCTGT AGTTGCGCTA AGAGAATGGA CCTATGAACT GATGGTTGGT GAAGAAAACA
     7621 ATATTTTGGT GCTGGGATTC TTTTTTTTTC TGGATGCCAG CTTAAAAAGC GGGCTCCATT
     7681 ATATTTAGTG GATGCCAGGA ATAAACTGTT CACCCAGACA CCTACGATGT TATATATTCT
     7741 GTGTAACCCG CCCCCTATTT TGGGCATGTA CGGGTTACAG CAGAATTAAA AGGCTAATTT
     7801 TTTGACTAAA TAAAGTTAGG AAAATCACTA CTATTAATTA TTTACGTATT CTTTGAAATG
     7861 GCAGTATTGA TAATGATAAA CTTAGATTCT GTGAAACTCT CAATAAAGGG ACTTCGTCAT
     7921 TTAAATGGCG CGCCGTTTAA ACCCTGCAGG GGCCGGCCCC GTAGAAAAGA T
//
