# Supplementary material for: L-SCRaMbLE as a tool for light-controlled Cre-mediated recombination in yeast
Source: Nat Commun. 2018 May 22;9:1931. doi: 10.1038/s41467-017-02208-6 (PMC5964156; doi:10.1038/s41467-017-02208-6)
Supplement: Supplementary file 7 — Supplementary Data 4 [file 41467_2017_2208_MOESM7_ESM.txt]

LOCUS       pLH_SCR14      8004 bp    DNA     circular UNA 
ACCESSION   pj5_00001
VERSION     pj5_00001.1
KEYWORDS    .
FEATURES             Location/Qualifiers
     Site            join(7998..8004,1)
                     /site_type="restriction site"
                     /label=PmeI
     Site            2..9
                     /site_type="restriction site"
                     /label=SbfI
     Site            10..17
                     /site_type="restriction site"
                     /label=FseI
     rep_origin      27..646
                     /label=pBR322_origin
     CDS             complement(759..1559)
                     /translation="MSKATYKERAATHPSPVAAKLFNIMHEKQTNLCASLDVRTTKEL
                     LELVEALGPKICLLKTHVDILTDFSMEGTVKPLKALSAKYNFLLFEDRKFADIGNTVK
                     LQYSAGVYRIAEWADITNAHGVVGPGIVSGLKQAAEEVTKEPRGLLMLAELSCKGSLS
                     TGEYTKGTVDIAKSDKDFVIGFIAQRDMGGRDEGYDWLIMTPGVGLDDKGDALGQQYR
                     TVDDVVSTGSDIIIVGRGLFAKGRDAKVEGERYRKAGWEAYLRRCGQQN*"
                     /label=URA3
     rep_origin      1789..3260
                     /label=2micron_origin
                     /translation="MSTVPLVYSPVDREPLHDNSANIKRPLGSFVTSSAACFKPLTIP
                     GPTTPCAFVMSAHSAILYTPAEYCNLTVLPMSANFLSSKSKKLYLADNAFSGLTVPSM
                     EKSVKISTCVFSKQILGPNASTNSSNSLVVRTSNEAHKFVCFSCMILNSLAATGLG*"
     CDS             complement(3605..4399)
                     /label=Kana
     Site            4573..4580
                     /site_type="restriction site"
                     /label=AscI
     Site            4581..4588
                     /note="restriction site"
                     /site_type="restriction site"
                     /label=SbfI
     Site            4589..4596
                     /site_type="restriction site"
                     /label=SwaI
     Site            4597..4604
                     /site_type="restriction site"
                     /label=FseI
     Site            4605..4612
                     /label=PmeI
                     /site_type="restriction site"
                     /note="restriction site"
     Region          4613..4662
                     /label=A0*
     promoter        4663..5292
                     /label=FBA1_promoter
     CDS             5293..6888
                     /site_type="restriction site"
                     /label=PIF3-SV40NLS
     CDS             6889..6936
                     /label=linker
     CDS             6937..7647
                     /label=pSCW11_CRE_413
                     /label=CRE(106-343)
     CDS             7648..7650
                     /label=stopp
     terminator      7651..7945
                     /label=FBA1_terminator
     Region          7946..7981
                     /label=A1*
     Site            7982..7989
                     /note="restriction site"
                     /site_type="restriction site"
                     /label=SwaI
     Site            7990..7997
                     /site_type="restriction site"
                     /label=AscI
ORIGIN
        1 CCCTGCAGGG GCCGGCCCCG TAGAAAAGAT CAAAGGATCT TCTTGAGATC CTTTTTTTCT
       61 GCGCGTAATC TGCTGCTTGC AAACAAAAAA ACCACCGCTA CCAGCGGTGG TTTGTTTGCC
      121 GGATCAAGAG CTACCAACTC TTTTTCCGAA GGTAACTGGC TTCAGCAGAG CGCAGATACC
      181 AAATACTGTT CTTCTAGTGT AGCCGTAGTT AGGCCACCAC TTCAAGAACT CTGTAGCACC
      241 GCCTACATAC CTCGCTCTGC TAATCCTGTT ACCAGTGGCT GCTGCCAGTG GCGATAAGTC
      301 GTGTCTTACC GGGTTGGACT CAAGACGATA GTTACCGGAT AAGGCGCAGC GGTCGGGCTG
      361 AACGGGGGGT TCGTGCACAC AGCCCAGCTT GGAGCGAACG ACCTACACCG AACTGAGATA
      421 CCTACAGCGT GAGCTATGAG AAAGCGCCAC GCTTCCCGAA GGGAGAAAGG CGGACAGGTA
      481 TCCGGTAAGC GGCAGGGTCG GAACAGGAGA GCGCACGAGG GAGCTTCCAG GGGGAAACGC
      541 CTGGTATCTT TATAGTCCTG TCGGGTTTCG CCACCTCTGA CTTGAGCGTC GATTTTTGTG
      601 ATGCTCGTCA GGGGGGCGGA GCCTATGGAA AAACGCCAGC AACGCGGCCT TTTTACGGTT
      661 CCTGGCCTTT TGCTGGCCTT TTGCTCATGA TATAATTAAA TTGAAGCTCT AATTTGTGAG
      721 TTTAGTATAC ATGCATTTAC TTATAATACA GTTTTTTAGT TTTGCTGGCC GCATCTTCTC
      781 AAATATGCTT CCCAGCCTGC TTTTCTGTAA CGTTCACCCT CTACCTTAGC ATCCCTTCCC
      841 TTTGCAAATA GTCCTCTTCC AACAATAATA ATGTCAGATC CTGTAGAGAC CACATCATCC
      901 ACGGTTCTAT ACTGTTGACC CAATGCGTCT CCCTTGTCAT CTAAACCCAC ACCGGGTGTC
      961 ATAATCAACC AATCGTAACC TTCATCTCTT CCACCCATGT CTCTTTGAGC AATAAAGCCG
     1021 ATAACAAAAT CTTTGTCGCT CTTCGCAATG TCAACAGTAC CCTTAGTATA TTCTCCAGTA
     1081 GATAGGGAGC CCTTGCATGA CAATTCTGCT AACATCAAAA GGCCTCTAGG TTCCTTTGTT
     1141 ACTTCTTCTG CCGCCTGCTT CAAACCGCTA ACAATACCTG GGCCCACCAC ACCGTGTGCA
     1201 TTCGTAATGT CTGCCCATTC TGCTATTCTG TATACACCCG CAGAGTACTG CAATTTGACT
     1261 GTATTACCAA TGTCAGCAAA TTTTCTGTCT TCGAAGAGTA AAAAATTGTA CTTGGCGGAT
     1321 AATGCCTTTA GCGGCTTAAC TGTGCCCTCC ATGGAAAAAT CAGTCAAGAT ATCCACATGT
     1381 GTTTTTAGTA AACAAATTTT GGGACCTAAT GCTTCAACTA ACTCCAGTAA TTCCTTGGTG
     1441 GTACGAACAT CCAATGAAGC ACACAAGTTT GTTTGCTTTT CGTGCATGAT ATTAAATAGC
     1501 TTGGCAGCAA CAGGACTAGG ATGAGTAGCA GCACGTTCCT TATATGTAGC TTTCGACATG
     1561 ATTTATCTTC GTTTCCTGCA GGTTTTTGTT CTGTGCAGTT GGGTTAAGAA TACTGGGCAA
     1621 TTTCATGTTT CTTCAACACT ACATATGCGT ATATATACCA ATCTAAGTCT GTGCTCCTTC
     1681 CTTCGTTCTT CCTTCTGTTC GGAGATTACC GAATCAAAAA AATTTCAAAG AAACCGAAAT
     1741 CAAAAAAAAG AATAAAAAAA AAATGATGAA TTGAATTGAA AAGCTAGCTT ATCGATGATA
     1801 AGCTGTCAAA GATGAGAATT AATTCCACGG ACTATAGACT ATACTAGATA CTCCGTCTAC
     1861 TGTACGATAC ACTTCCGCTC AGGTCCTTGT CCTTTAACGA GGCCTTACCA CTCTTTTGTT
     1921 ACTCTATTGA TCCAGCTCAG CAAAGGCAGT GTGATCTAAG ATTCTATCTT CGCGATGTAG
     1981 TAAAACTAGC TAGACCGAGA AAGAGACTAG AAATGCAAAA GGCACTTCTA CAATGGCTGC
     2041 CATCATTATT ATCCGATGTG ACGCTGCAGC TTCTCAATGA TATTCGAATA CGCTTTGAGG
     2101 AGATACAGCC TAATATCCGA CAAACTGTTT TACAGATTTA CGATCGTACT TGTTACCCAT
     2161 CATTGAATTT TGAACATCCG AACCTGGGAG TTTTCCCTGA AACAGATAGT ATATTTGAAC
     2221 CTGTATAATA ATATATAGTC TAGCGCTTTA CGGAAGACAA TGTATGTATT TCGGTTCCTG
     2281 GAGAAACTAT TGCATCTATT GCATAGGTAA TCTTGCACGT CGCATCCCCG GTTCATTTTC
     2341 TGCGTTTCCA TCTTGCACTT CAATAGCATA TCTTTGTTAA CGAAGCATCT GTGCTTCATT
     2401 TTGTAGAACA AAAATGCAAC GCGAGAGCGC TAATTTTTCA AACAAAGAAT CTGAGCTGCA
     2461 TTTTTACAGA ACAGAAATGC AACGCGAAAG CGCTATTTTA CCAACGAAGA ATCTGTGCTT
     2521 CATTTTTGTA AAACAAAAAT GCAACGCGAC GAGAGCGCTA ATTTTTCAAA CAAAGAATCT
     2581 GAGCTGCATT TTTACAGAAC AGAAATGCAA CGCGAGAGCG CTATTTTACC AACAAAGAAT
     2641 CTATACTTCT TTTTTGTTCT ACAAAAATGC ATCCCGAGAG CGCTATTTTT CTAACAAAGC
     2701 ATCTTAGATT ACTTTTTTTC TCCTTTGTGC GCTCTATAAT GCAGTCTCTT GATAACTTTT
     2761 TGCACTGTAG GTCCGTTAAG GTTAGAAGAA GGCTACTTTG GTGTCTATTT TCTCTTCCAT
     2821 AAAAAAAGCC TGACTCCACT TCCCGCGTTT ACTGATTACT AGCGAAGCTG CGGGTGCATT
     2881 TTTTCAAGAT AAAGGCATCC CCGATTATAT TCTATACCGA TGTGGATTGC GCATACTTTG
     2941 TGAACAGAAA GTGATAGCGT TGATGATTCT TCATTGGTCA GAAAATTATG AACGGTTTCT
     3001 TCTATTTTGT CTCTATATAC TACGTATAGG AAATGTTTAC ATTTTCGTAT TGTTTTCGAT
     3061 TCACTCTATG AATAGTTCTT ACTACAATTT TTTTGTCTAA AGAGTAATAC TAGAGATAAA
     3121 CATAAAAAAT GTAGAGGTCG AGTTTAGATG CAAGTTCAAG GAGCGAAAGG TGGATGGGTA
     3181 GGTTATATAG GGATATAGCA CAGAGATATA TAGCAAAGAG ATACTTTTGA GCAATGTTTG
     3241 TGGAAGCGGT ATTCGCAATG GGAAGCTCCA CCCCGGTTGA TAATCAGAAA AGCCCCAAAA
     3301 ACAGGAAGAT TGTATAAGCA AATATTTAAA TTGTAATTCT TTCCTGCGTT ATCCCCTGAT
     3361 TCTGTGGATA ACCGTATTAC CGCCTTTGAG TGAGCTGATA CCGCTCGCCG CAGCCGAACG
     3421 ACCGAGCGCA GCGAGTCAGT GAGCGAGGAA GCGGAAGAGG GTCTGACGCT CAGTGGAACG
     3481 AAAACTCACG TTAAGGGATT TTGGTCATGA GATTATCAAA AAGGATCTTC ACCTAGATCC
     3541 TTTTAAATTA AAAATGAAGT TTTAAATCAA TCTAAAGTAT ATATGAGTAA ACTTGGTCTG
     3601 ACAGTCAGAA GAACTCGTCA AGAAGGCGAT AGAAGGCGAT GCGCTGCGAA TCGGGAGCGG
     3661 CGATACCGTA AAGCACGAGG AAGCGGTCAG CCCATTCGCC GCCAAGCTCT TCAGCAATAT
     3721 CACGGGTAGC CAACGCTATG TCCTGATAGC GGTCCGCCAC ACCCAGCCGG CCACAGTCGA
     3781 TGAATCCAGA AAAGCGGCCA TTTTCCACCA TGATATTCGG CAAGCAGGCA TCGTCATGGG
     3841 TCACGACGAG ATCCTCGCCG TCGGGCATGC TCGCCTTGAG CCTGGCGAAC AGTTCGGCTG
     3901 GCGCGAGCCC CTGATGCTCT TCGTCCAGAT CATCCTGATC GACAAGACCG GCTTCCATCC
     3961 GAGTACGTGC TCGCTCGATG CGATGTTTCG CTTGGTGGTC GAATGGGCAG GTAGCCGGAT
     4021 CAAGCGTATG CAGCCGCCGC ATTGCATCAG CCATGATGGA TACTTTCTCG GCAGGAGCAA
     4081 GGTGAGATGA CAGGAGATCC TGCCCCGGCA CTTCGCCCAA TAGCAGCCAG TCCCTTCCCG
     4141 CTTCAGTGAC AACGTCGAGC ACAGCTGCGC AAGGAACGCC CGTCGTGGCC AGCCACGATA
     4201 GCCGCGCTGC CTCGTCTTGC AGTTCATTCA GGGCACCGGA CAGGTCGGTC TTGACAAAAA
     4261 GAACCGGGCG CCCCTGCGCT GACAGCCGGA ACACGGCGGC ATCAGAGCAG CCGATTGTCT
     4321 GTTGTGCCCA GTCATAGCCG AATAGCCTCT CCACCCAAGC GGCCGGAGAA CCTGCGTGCA
     4381 ATCCATCTTG TTCAATCATA CTCTTCCTTT TTCAATATTA TTGAAGCATT TATCAGGGTT
     4441 ATTGTCTCAT GAGCGGATAC ATATTTGAAT GTATTTAGAA AAATAAACAA ATAGGGGTTC
     4501 CGCGCACATT TCCCCGAAAA GTGCCACCTG ACGTCGGACG GATCGCTTGC CTGTAACTTA
     4561 CACGCGCCTC GTGGCGCGCC CCTGCAGGAT TTAAATGGCC GGCCGTTTAA ACAAATAGGA
     4621 AAGTCTGGTA ACTCAGGACA CTGTATCTGC TACGCTGTTT ATATAACAAT ACTGACAGTA
     4681 CTAAATAATT GCCTACTTGG CTTCACATAC GTTGCATACG TCGATATAGA TAATAATGAT
     4741 AATGACAGCA GGATTATCGT AATACGTAAT AGTTGAAAAT CTCAAAAATG TGTGGGTCAT
     4801 TACGTAAATA ATGATAGGAA TGGGATTCTT CTATTTTTCC TTTTTCCATT CTAGCAGCCG
     4861 TCGGGAAAAC GTGGCATCCT CTCTTTCGGG CTCAATTGGA GTCACGCTGC CGTGAGCATC
     4921 CTCTCTTTCC ATATCTAACA ACTGAGCACG TAACCAATGG AAAAGCATGA GCTTAGCGTT
     4981 GCTCCAAAAA AGTATTGGAT GGTTAATACC ATTTGTCTGT TCTCTTCTGA CTTTGACTCC
     5041 TCAAAAAAAA AAAATCTACA ATCAACAGAT CGCTTCAATT ACGCCCTCAC AAAAACTTTT
     5101 TTCCTTCTTC TTCGCCCACG TTAAATTTTA TCCCTCATGT TGTCTAACGG ATTTCTGCAC
     5161 TTGATTTATT ATAAAAAGAC AAAGACATAA TACTTCTCTA TCAATTTCAG TTATTGTTCT
     5221 TCCTTGCGTT ATTCTTCTGT TCTTCTTTTT CTTTTGTCAT ATATAACCAT AACCAAGTAA
     5281 TACATATTCA AAATGCCTCT GTTTGAGCTT TTCAGGCTCA CCAAAGCTAA GCTTGAATCT
     5341 GCTCAAGACA GGAACCCTTC TCCACCTGTA GATGAAGTTG TGGAGCTGGT GTGGGAAAAT
     5401 GGTCAGATAT CAACTCAAAG TCAGTCAAGT AGATCGAGGA ACATTCCTCC ACCACAAGCA
     5461 AACTCTTCTA GAGCTAGAGA GATTGGAAAT GGCTCAAAGA CGACTATGGT GGACGAGATC
     5521 CCTATGTCAG TGCCATCACT AATGACGGGT TTGAGTCAAG ACGATGACTT TGTTCCATGG
     5581 TTGAATCATC ATCCCTCCCT TGATGGATAT TGCTCTGATT TCTTGCGTGA TGTGTCGTCT
     5641 CCTGTTACTG TCAACGAGCA AGAGAGTGAT ATGGCGGTAA ACCAAACTGC TTTCCCGTTG
     5701 TTTCAGAGAA GAAAGGATGG CAATGAATCA GCTCCTGCTG CTTCTTCGTC GCAGTATAAC
     5761 GGTTTCCAAT CGCATTCTCT GTATGGAAGT GATAGAGCTA GAGATCTTCC TAGCCAACAA
     5821 ACCAATCCGG ATCGGTTTAC TCAGACGCAG GAACCACTAA TTACTAGTAA CAAGCCTAGT
     5881 TTGGTCAACT TTTCACATTT CTTACGCCCT GCAACTTTTG CGAAGACTAC TAATAATAAC
     5941 CTTCATGACA CTAAAGAAAA GAGTCCTCAA AGCCCGCCAA ATGTGTTTCA GACCAGAGTT
     6001 CTTGGAGCTA AAGACTCTGA AGATAAGGTT CTTAACGAGT CTGTTGCTTC TGCTACGCCT
     6061 AAAGATAACC AAAAGGCTTG CCTAATATCA GAGGACTCAT GTAGAAAAGA CCAAGAGAGT
     6121 GAAAAAGCAG TTGTATGTTC TTCTGTTGGC TCGGGTAATA GTCTCGATGG CCCATCCGAA
     6181 AGTCCTTCAC TTTCTTTAAA GAGAAAGCAT TCGAATATTC AAGACATTGA CTGTCATAGT
     6241 GAAGATGTGG AAGAAGAATC AGGAGATGGA AGAAAGGAAG CAGGTCCATC TCGAACGGGT
     6301 TTGGGTTCAA AGAGAAGCCG CTCTGCAGAA GTGCATAATC TGTCTGAAAG GAGACGGCGT
     6361 GATAGGATCA ACGAGAAGAT GCGTGCCCTG CAAGAACTCA TTCCAAACTG TAACAAGGTG
     6421 GACAAAGCTT CGATGCTAGA TGAAGCCATC GAGTATCTCA AGTCACTCCA ACTTCAAGTG
     6481 CAGATCATGT CAATGGCGTC TGGTTACTAT CTGCCACCGG CGGTTATGTT CCCACCGGGT
     6541 ATGGGGCATT ACCCGGCAGC AGCTGCTGCA ATGGCAATGG GTATGGGAAT GCCTTATGCA
     6601 ATGGGCTTGC CTGATTTGAG CCGTGGTGGT TCATCGGTTA ACCACGGACC ACAGTTCCAA
     6661 GTCTCGGGGA TGCAACAACA ACCAGTGGCG ATGGGTATTC CACGTGTCTC TGGTGGTGGT
     6721 ATCTTTGCCG GTTCTTCGAC GATTGGCAAT GGCTCGACTA GAGATTTATC TGGTTCTAAA
     6781 GATCAAACAA CGACGAATAA CAACAGTAAC TTGAAACCAA TAAAGAGAAA ACAGGGGTCT
     6841 TCTGATCAGT TTTGTGGATC GTCGAGCCCC AAGAAGAAGA GAAAGGTGgG TGGCGGTGGC
     6901 TCTGGAGGTG GTGGGTCCGG AGGAGGCGGC CGCCGACCAA GTGACAGCAA TGCTGTTTCA
     6961 CTGGTTATGC GGCGGATCCG AAAAGAAAAC GTTGATGCCG GTGAACGTGC AAAACAGGCT
     7021 CTAGCGTTCG AACGCACTGA TTTCGACCAG GTTCGTTCAC TCATGGAAAA TAGCGATCGC
     7081 TGCCAGGATA TACGTAATCT GGCATTTCTG GGGATTGCTT ATAACACCCT GTTACGTATA
     7141 GCCGAAATTG CCAGGATCAG GGTTAAAGAT ATCTCACGTA CTGACGGTGG GAGAATGTTA
     7201 ATCCATATTG GCAGAACGAA AACGCTGGTT AGCACCGCAG GTGTAGAGAA GGCACTTAGC
     7261 CTGGGGGTAA CTAAACTGGT CGAGCGATGG ATTTCCGTCT CTGGTGTAGC TGATGATCCG
     7321 AATAACTACC TGTTTTGCCG GGTCAGAAAA AATGGTGTTG CCGCGCCATC TGCCACCAGC
     7381 CAGCTATCAA CTCGCGCCCT GGAAGGGATT TTTGAAGCAa CTCATCGACT GATTTACGGC
     7441 GCTaAGGATG ACTCTGGTCA GAGGTACCTG GCCTGGTCTG GACACAGTGC CCGTGTCGGA
     7501 GCCGCGCGAG ATATGGCCCG CGCTGGAGTT TCAATACCGG AGATCATGCA AGCTGGTGGC
     7561 TGGACCAATG TAAATATTGT CATGAACTAT ATCCGTAACC TGGATAGTGA AACAGGGGCA
     7621 ATGGTGcgCC TGCTGGAAGA TGGCGATTAG GTTAATTCAA ATTAATTGAT ATAGTTTTTT
     7681 AATGAGTATT GAATCTGTTT AGAAATAATG GAATATTATT TTTATTTATT TATTTATATT
     7741 ATTGGTCGGC TCTTTTCTTC TGAAGGTCAA TGACAAAATG ATATGAAGGA AATAATGATT
     7801 TCTAAAATTT TACAACGTAA GATATTTTTA CAAAAGCCTA GCTCATCTTT TGTCATGCAC
     7861 TATTTTACTC ACGCTTGAAA TTAACGGCCA GTCCACTGCG GAGTCATTTC AAAGTCATCC
     7921 TAATCGATCT ATCGTTTTTG ATAGCTAAAG TGAGATTCGC ACAATAAACG CTGCTTCTGT
     7981 TATTTAAATG GCGCGCCGTT TAAA
//
