# Supplementary material for: L-SCRaMbLE as a tool for light-controlled Cre-mediated recombination in yeast
Source: Nat Commun. 2018 May 22;9:1931. doi: 10.1038/s41467-017-02208-6 (PMC5964156; doi:10.1038/s41467-017-02208-6)
Supplement: Supplementary file 9 — Supplementary Data 6 [file 41467_2017_2208_MOESM9_ESM.txt]

LOCUS       pLH_SCR16     11678 bp    DNA     circular UNA 18-OCT-2016
ACCESSION   pj5_00002
VERSION     pj5_00002
KEYWORDS    .
FEATURES             Location/Qualifiers
     Replication_ori complement(227..846)
                     /label="pBR322_origin"
     CDS             complement(1001..1861)
                     /label="Carb"
                     /translation="MSIQHFRVALIPFFAAFCLPVFAHPETLVKVKDAEDQLGARVGY
                     IELDLNSGKILESFRPEERFPMMSTFKVLLCDTLLSRIDAGQEQLGRRIHYSQNDLVE
                     YSPVTEKHLTDGMTVRELCSAAITMSDNTAANLLLTTIGGPKELTAFLHNMGDHVTRL
                     DRWEPELNEAIPNDESDTTMPVAMPTTLRKLLTGELLTLASRQQLIDWMEADKVAGPL
                     LRSALPAGWFIADKSGAGERGSRGIIAALGPDGKRSRIVVIYTTGSQATMDERNRQIA
                     EIGASLIKHW*"
     Replication_ori complement(1955..2472)
                     /label="CEN-ARS pRS"
                     /SerialCloner_Arrow="True"
                     /SerialCloner_Show="True"
                     /SerialCloner_Protect="True"
                     /SerialCloner_Color="&hFF6FCF"
     gene            3312..4885
                     /label="Leu2Gen"
     Site            4886..4922
                     /label="PI-SceI"
                     /site_type="restriction site"
     Region          4923..4972
                     /label="A0*"
     promoter        4973..5602
                     /label="FBA1_promoter"
     CDS             5603..7198
                     /label="PIF3-SV40NLS"
                     /site_type="restriction site"
     CDS             7199..7246
                     /label="linker"
     CDS             7247..7957
                     /label="CRE(106-343)"
     CDS             7958..7960
                     /label="stopp"
     terminator      7961..8255
                     /label="FBA1_terminator"
     Region          8256..8291
                     /label="A1*"
     terminator      complement(8292..8692)
                     /label="TDH3 terminator"
     CDS             complement(8693..8695)
                     /label="stopp"
     CDS             complement(8696..8953)
                     /label="CRE19_104"
     CDS             complement(8954..8998)
                     /label="linker"
     CDS             complement(8999..9019)
                     /label="Cdc1NLS"
     CDS             complement(9020..10882)
                     /label="PhyBNT"
     promoter        complement(10883..11555)
                     /label="TDH3 promoter"
     Region          11556..11591
                     /label="A2*"
     Region          11592..11641
                     /label="B0*"
     Site            complement(11642..11678)
                     /label="PI-SceI"
                     /site_type="restriction site"
ORIGIN
        1 CGGCCCTGCA TTAATGAATC GGCCAACGCG CGGGGAGAGG CGGTTTGCGT ATTGGGCGCT
       61 CTTCCGCTTC CTCGCTCACT GACTCGCTGC GCTCGGTCGT TCGGCTGCGG CGAGCGGTAT
      121 CAGCTCACTC AAAGGCGGTA ATACGGTTAT CCACAGAATC AGGGGATAAC GCAGGAAAGA
      181 ACATGTGAGC AAAAGGCCAG CAAAAGCCCA GGAACCGTAA AAAGGCCGCG TTGCTGGCGT
      241 TTTTCCATAG GCTCCGCCCC CCTGACGAGC ATCACAAAAA TCGACGCTCA AGTCAGAGGT
      301 GGCGAAACCC GACAGGACTA TAAAGATACC AGGCGTTTCC CCCTGGAAGC TCCCTCGTGC
      361 GCTCTCCTGT TCCGACCCTG CCGCTTACCG GATACCTGTC CGCCTTTCTC CCTTCGGGAA
      421 GCGTGGCGCT TTCTCATAGC TCACGCTGTA GGTATCTCAG TTCGGTGTAG GTCGTTCGCT
      481 CCAAGCTGGG CTGTGTGCAC GAACCCCCCG TTCAGCCCGA CCGCTGCGCC TTATCCGGTA
      541 ACTATCGTCT TGAGTCCAAC CCGGTAAGAC ACGACTTATC GCCACTGGCA GCAGCCACTG
      601 GTAACAGGAT TAGCAGAGCG AGGTATGTAG GCGGTGCTAC AGAGTTCTTG AAGTGGTGGC
      661 CTAACTACGG CTACACTAGA AGGACAGTAT TTGGTATCTG CGCTCTGCTG AAGCCAGTTA
      721 CCTTCGGAAA AAGAGTTGGT AGCTCTTGAT CCGGCAAACA AACCACCGCT GGTAGCGGTG
      781 GTTTTTTTGT TTGCAAGCAG CAGATTACGC GCAGAAAAAA AGGATCTCAA GAAGATCCTT
      841 TGATCTTTTC TACGGGGTCT GACGCTCAGT GGAACGAAAA CTCACGTTAA GGGATTTTGG
      901 TCATGAGATT ATCAAAAAGG ATCTTCACCT AGATCCTTTT AAATTAAAAA TGAAGTTTTA
      961 AATCAATCTA AAGTATATAT GAGTAAACTT GGTCTGACAG TTACCAATGC TTAATCAGTG
     1021 AGGCACCTAT CTCAGCGATC TGTCTATTTC GTTCATCCAT AGTTGCCTGA CTCCCCGTCG
     1081 TGTAGATAAC TACGATACGG GAGCGCTTAC CATCTGGCCC CAGTGCTGCA ATGATACCGC
     1141 GAGACCCACG CTCACCGGCT CCAGATTTAT CAGCAATAAA CCAGCCAGCC GGAAGGGCCG
     1201 AGCGCAGAAG TGGTCCTGCA ACTTTATCCG CCTCCATCCA GTCTATTAAT TGTTGCCGGG
     1261 AAGCTAGAGT AAGTAGTTCG CCAGTTAATA GTTTGCGCAA CGTTGTTGGC ATTGCTACAG
     1321 GCATCGTGGT GTCACTCTCG TCGTTTGGTA TGGCTTCATT CAGCTCCGGT TCCCAACGAT
     1381 CAAGGCGAGT TACATGATCC CCCATGTTGT GCAAAAAAGC GGTTAGCTCC TTCGGTCCTC
     1441 CGATCGTTGT CAGAAGTAAG TTGGCCGCAG TGTTATCACT CATGGTTATG GCAGCACTGC
     1501 ATAATTCTCT TACTGTCATG CCATCCGTAA GATGCTTTTC TGTGACTGGT GAGTACTCAA
     1561 CCAAGTCATT CTGAGAATAG TGTATGCGGC GACCGAGTTG CTCTTGCCCG GCGTCAATAC
     1621 GGGATAATAG TGTATCACAT AGCAGAACTT TAAAAGTGCT CATCATTGGA AAACGTTCTT
     1681 CGGGGCGAAA ACTCTCAAGG ATCTTACCGC TGTTGAGATC CAGTTCGATG TAACCCACTC
     1741 GTGCACCCAA CTGATCTTCA GCATCTTTTA CTTTCACCAG CGTTTCTGGG TGAGCAAAAA
     1801 CAGGAAGGCA AAATGCCGCA AAAAAGGGAA TAAGGGCGAC ACGGAAATGT TGAATACTCA
     1861 TACTCTTCCT TTTTCAATGG GTAATAACTG ATATAATTAA ATTGAAGCTC TAATTTGTGA
     1921 GTTTAGTATA CATGCATTTA CTTATAATAC AGTTGACGGA TCGCTTGCCT GTAACTTACA
     1981 CGCGCCTCGT ATCTTTTAAT GATGGAATAA TTTGGGAATT TACTCTGTGT TTATTTATTT
     2041 TTATGTTTTG TATTTGGATT TTAGAAAGTA AATAAAGAAG GTAGAAGAGT TACGGAATGA
     2101 AGAAAAAAAA ATAAACAAAG GTTTAAAAAA TTTCAACAAA AAGCGTACTT TACATATATA
     2161 TTTATTAGAC AAGAAAAGCA GATTAAATAG ATATACATTC GATTAACGAT AAGTAAAATG
     2221 TAAAATCACA GGATTTTCGT GTGTGGTCTT CTACACAGAC AAGATGAAAC AATTCGGCAT
     2281 TAATACCTGA GAGCAGGAAG AGCAAGATAA AAGGTAGTAT TTGTTGGCGA TCCCCCTAGA
     2341 GTCTTTTACA TCTTCGGAAA ACAAAAACTA TTTTTTCTTT AATTTCTTTT TTTACTTTCT
     2401 ATTTTTAATT TATATATTTA TATTAAAAAA TTTAAATTAT AATTATTTTT ATAGCACGTG
     2461 ATGAAAAGGA CCACGTTAAT ATTTTGTTAA AATTCGCGTT AAATTTTTGT TAAATCAGCT
     2521 CATTTTTTAA CGAATAGCCC GAAATCGGCA AAATCCCTTA TAAATCAAAA GAATAGACCG
     2581 AGATAGGGTT GAGTGTTGTT CCAGTTTCCA ACAAGAGTCC ACTATTAAAG AACGTGGACT
     2641 CCAACGTCAA AGGGCGAAAA AGGGTCTATC AGGGCGATGG CCCACTACGT GAACCATCAC
     2701 CCTAATCAAG TTTTTTGGGG TCTCTTTGAA AAGATAATGT ATGATTATGC TTTCACTCAT
     2761 ATTTATACAG AAACTTGATG TTTTCTTTCG AGTATATACA AGGTGATTAC ATGTACGTTT
     2821 GAAGTACAAC TCTAGATTTT GTAGTGCCCT CTTGGGCTAG CGGTAAAGGT GCGCATTTTT
     2881 TCACACCCTA CAATGTTCTG TTCAAAAGAT TTTGGTCAAA CGCTGTAGAA GTGAAAGTTG
     2941 GTGCGCATGT TTCGGCGTTC GAAACTTCTC CGCAGTGAAA GATAAATGAT CGCGGCCGCG
     3001 TTTTAGAGCT AGAAATAGCA AGTTAAAATA AGGCTAGTCC GTTATCAACT TGAAAAAGTG
     3061 GCACCGAGTC GGTGGTGCTT TTTTTGTTTT TTATGTCTAG GTGCCGTAAA GCAGTAAATC
     3121 GGAAGGGTAA ACGGATGCCC CCATTTAGAG CTTGACGGGG AAAGCCGGCG AACGTGGCGA
     3181 GAAAGGAAGG GAAGAAAGCG AAAGGAGCGG GGGCTAGGGC GGTGGGAAGT GTAGGGGTCA
     3241 CGCTGGGCGT AACCACCACA CCCGCCGCGC TTAATGGGGC GCTACAGGGC GCGTGGGGAT
     3301 GATCCACTAG TATTCCATTT TGTAATTTCG TGTCGTTTCT ATTATGAATT TCATTTATAA
     3361 AGTTTATGTA CAAATATCAT AAAAAAAGAG AATCTTTTTA AGCAAGGATT TTCTTAACTT
     3421 CTTCGGCGAC AGCATCACCG ACTTCGGTGG TACTGTTGGA ACCACCTAAA TCACCAGTTC
     3481 TGATACCTGC ATCCAAAACC TTTTTAACTG CATCTTCAAT GGCCTTACCT TCTTCAGGCA
     3541 AGTTCAATGA CAATTTCAAC ATCATTGCAG CAGACAAGAT AGTGGCGATA GGGTCAACCT
     3601 TATTCTTTGG CAAATCTGGA GCAGAACCGT GGCATGGTTC GTACAAACCA AATGCGGTGT
     3661 TCTTGTCTGG CAAAGAGGCC AAGGACGCAG ATGGCAACAA ACCCAAGGAA CCTGGGATAA
     3721 CGGAGGCTTC ATCGGAGATG ATATCACCAA ACATGTTGCT GGTGATTATA ATACCATTTA
     3781 GGTGGGTTGG GTTCTTAACT AGGATCATGG CGGCAGAATC AATCAATTGA TGTTGAACCT
     3841 TCAATGTAGG AAATTCGTTC TTGATGGTTT CCTCCACAGT TTTTCTCCAT AATCTTGAAG
     3901 AGGCCAAAAC ATTAGCTTTA TCCAAGGACC AAATAGGCAA TGGTGGCTCA TGTTGTAGGG
     3961 CCATGAAAGC GGCCATTCTT GTGATTCTTT GCACTTCTGG AACGGTGTAT TGTTCACTAT
     4021 CCCAAGCGAC ACCATCACCA TCGTCTTCCT TTCTCTTACC AAAGTAAATA CCTCCCACTA
     4081 ATTCTCTGAC AACAACGAAG TCAGTACCTT TAGCAAATTG TGGCTTGATT GGAGATAAGT
     4141 CTAAAAGAGA GTCGGATGCA AAGTTACATG GTCTTAAGTT GGCGTACAAT TGAAGTTCTT
     4201 TACGGATTTT TAGTAAACCT TGTTCAGGTC TAACACTACC TGTACCCCAT TTAGGACCAC
     4261 CCACAGCACC TAACAAAACG GCATCAACCT TCTTGGAGGC TTCCAGCGCC TCATCTGGAA
     4321 GTGGGACACC TGTAGCATCG ATAGCAGCAC CACCAATTAA ATGATTTTCG AAATCGAACT
     4381 TGACATTGGA ACGAACATCA GAAATAGCTT TAAGAACCTT AATGGCTTCG GCTGTGATTT
     4441 CTTGACCAAC GTGGTCACCT GGCAAAACGA CGATCTTCTT AGGGGCAGAC ATTAGAATGG
     4501 TATATCCTTG AAATATATAT ATATATTGCT GAAATGTAAA AGGTAAGAAA AGTTAGAAAG
     4561 TAAGACGATT GCTAACCACC TATTGGAAAA AACAATAGGT CCTTAAATAA TATTGTCAAC
     4621 TTCAAGTATT GTGATGCAAG CATTTAGTCA TGAACGCTTC TCTATTCTAT ATGAAAAGCC
     4681 GGTTCCGGCC TCTCACCTTT CCTTTTTCTC CCAATTTTTC AGTTGAAAAA GGTATATGCG
     4741 TCAGGCGACC TCTGAAATTA ACAAAAAATT TCCAGTCATC GAATTTGATT CTGTGCGATA
     4801 GCGCCCCTGT GTGTTCTCGT TATGTTGAGG AAAAAAATAA TGGTTGCTAA GAGATTCGAA
     4861 CTCTTGCATC TTACGATACC TGAGTCCATT TCATTACCTC TTTCTCCGCA CCCGACATAG
     4921 ATAAATAGGA AAGTCTGGTA ACTCAGGACA CTGTATCTGC TACGCTGTTT ATATAACAAT
     4981 ACTGACAGTA CTAAATAATT GCCTACTTGG CTTCACATAC GTTGCATACG TCGATATAGA
     5041 TAATAATGAT AATGACAGCA GGATTATCGT AATACGTAAT AGTTGAAAAT CTCAAAAATG
     5101 TGTGGGTCAT TACGTAAATA ATGATAGGAA TGGGATTCTT CTATTTTTCC TTTTTCCATT
     5161 CTAGCAGCCG TCGGGAAAAC GTGGCATCCT CTCTTTCGGG CTCAATTGGA GTCACGCTGC
     5221 CGTGAGCATC CTCTCTTTCC ATATCTAACA ACTGAGCACG TAACCAATGG AAAAGCATGA
     5281 GCTTAGCGTT GCTCCAAAAA AGTATTGGAT GGTTAATACC ATTTGTCTGT TCTCTTCTGA
     5341 CTTTGACTCC TCAAAAAAAA AAAATCTACA ATCAACAGAT CGCTTCAATT ACGCCCTCAC
     5401 AAAAACTTTT TTCCTTCTTC TTCGCCCACG TTAAATTTTA TCCCTCATGT TGTCTAACGG
     5461 ATTTCTGCAC TTGATTTATT ATAAAAAGAC AAAGACATAA TACTTCTCTA TCAATTTCAG
     5521 TTATTGTTCT TCCTTGCGTT ATTCTTCTGT TCTTCTTTTT CTTTTGTCAT ATATAACCAT
     5581 AACCAAGTAA TACATATTCA AAATGCCTCT GTTTGAGCTT TTCAGGCTCA CCAAAGCTAA
     5641 GCTTGAATCT GCTCAAGACA GGAACCCTTC TCCACCTGTA GATGAAGTTG TGGAGCTGGT
     5701 GTGGGAAAAT GGTCAGATAT CAACTCAAAG TCAGTCAAGT AGATCGAGGA ACATTCCTCC
     5761 ACCACAAGCA AACTCTTCTA GAGCTAGAGA GATTGGAAAT GGCTCAAAGA CGACTATGGT
     5821 GGACGAGATC CCTATGTCAG TGCCATCACT AATGACGGGT TTGAGTCAAG ACGATGACTT
     5881 TGTTCCATGG TTGAATCATC ATCCCTCCCT TGATGGATAT TGCTCTGATT TCTTGCGTGA
     5941 TGTGTCGTCT CCTGTTACTG TCAACGAGCA AGAGAGTGAT ATGGCGGTAA ACCAAACTGC
     6001 TTTCCCGTTG TTTCAGAGAA GAAAGGATGG CAATGAATCA GCTCCTGCTG CTTCTTCGTC
     6061 GCAGTATAAC GGTTTCCAAT CGCATTCTCT GTATGGAAGT GATAGAGCTA GAGATCTTCC
     6121 TAGCCAACAA ACCAATCCGG ATCGGTTTAC TCAGACGCAG GAACCACTAA TTACTAGTAA
     6181 CAAGCCTAGT TTGGTCAACT TTTCACATTT CTTACGCCCT GCAACTTTTG CGAAGACTAC
     6241 TAATAATAAC CTTCATGACA CTAAAGAAAA GAGTCCTCAA AGCCCGCCAA ATGTGTTTCA
     6301 GACCAGAGTT CTTGGAGCTA AAGACTCTGA AGATAAGGTT CTTAACGAGT CTGTTGCTTC
     6361 TGCTACGCCT AAAGATAACC AAAAGGCTTG CCTAATATCA GAGGACTCAT GTAGAAAAGA
     6421 CCAAGAGAGT GAAAAAGCAG TTGTATGTTC TTCTGTTGGC TCGGGTAATA GTCTCGATGG
     6481 CCCATCCGAA AGTCCTTCAC TTTCTTTAAA GAGAAAGCAT TCGAATATTC AAGACATTGA
     6541 CTGTCATAGT GAAGATGTGG AAGAAGAATC AGGAGATGGA AGAAAGGAAG CAGGTCCATC
     6601 TCGAACGGGT TTGGGTTCAA AGAGAAGCCG CTCTGCAGAA GTGCATAATC TGTCTGAAAG
     6661 GAGACGGCGT GATAGGATCA ACGAGAAGAT GCGTGCCCTG CAAGAACTCA TTCCAAACTG
     6721 TAACAAGGTG GACAAAGCTT CGATGCTAGA TGAAGCCATC GAGTATCTCA AGTCACTCCA
     6781 ACTTCAAGTG CAGATCATGT CAATGGCGTC TGGTTACTAT CTGCCACCGG CGGTTATGTT
     6841 CCCACCGGGT ATGGGGCATT ACCCGGCAGC AGCTGCTGCA ATGGCAATGG GTATGGGAAT
     6901 GCCTTATGCA ATGGGCTTGC CTGATTTGAG CCGTGGTGGT TCATCGGTTA ACCACGGACC
     6961 ACAGTTCCAA GTCTCGGGGA TGCAACAACA ACCAGTGGCG ATGGGTATTC CACGTGTCTC
     7021 TGGTGGTGGT ATCTTTGCCG GTTCTTCGAC GATTGGCAAT GGCTCGACTA GAGATTTATC
     7081 TGGTTCTAAA GATCAAACAA CGACGAATAA CAACAGTAAC TTGAAACCAA TAAAGAGAAA
     7141 ACAGGGGTCT TCTGATCAGT TTTGTGGATC GTCGAGCCCC AAGAAGAAGA GAAAGGTGGG
     7201 TGGCGGTGGC TCTGGAGGTG GTGGGTCCGG AGGAGGCGGC CGCCGACCAA GTGACAGCAA
     7261 TGCTGTTTCA CTGGTTATGC GGCGGATCCG AAAAGAAAAC GTTGATGCCG GTGAACGTGC
     7321 AAAACAGGCT CTAGCGTTCG AACGCACTGA TTTCGACCAG GTTCGTTCAC TCATGGAAAA
     7381 TAGCGATCGC TGCCAGGATA TACGTAATCT GGCATTTCTG GGGATTGCTT ATAACACCCT
     7441 GTTACGTATA GCCGAAATTG CCAGGATCAG GGTTAAAGAT ATCTCACGTA CTGACGGTGG
     7501 GAGAATGTTA ATCCATATTG GCAGAACGAA AACGCTGGTT AGCACCGCAG GTGTAGAGAA
     7561 GGCACTTAGC CTGGGGGTAA CTAAACTGGT CGAGCGATGG ATTTCCGTCT CTGGTGTAGC
     7621 TGATGATCCG AATAACTACC TGTTTTGCCG GGTCAGAAAA AATGGTGTTG CCGCGCCATC
     7681 TGCCACCAGC CAGCTATCAA CTCGCGCCCT GGAAGGGATT TTTGAAGCAA CTCATCGACT
     7741 GATTTACGGC GCTAAGGATG ACTCTGGTCA GAGGTACCTG GCCTGGTCTG GACACAGTGC
     7801 CCGTGTCGGA GCCGCGCGAG ATATGGCCCG CGCTGGAGTT TCAATACCGG AGATCATGCA
     7861 AGCTGGTGGC TGGACCAATG TAAATATTGT CATGAACTAT ATCCGTAACC TGGATAGTGA
     7921 AACAGGGGCA ATGGTGCGCC TGCTGGAAGA TGGCGATTAG GTTAATTCAA ATTAATTGAT
     7981 ATAGTTTTTT AATGAGTATT GAATCTGTTT AGAAATAATG GAATATTATT TTTATTTATT
     8041 TATTTATATT ATTGGTCGGC TCTTTTCTTC TGAAGGTCAA TGACAAAATG ATATGAAGGA
     8101 AATAATGATT TCTAAAATTT TACAACGTAA GATATTTTTA CAAAAGCCTA GCTCATCTTT
     8161 TGTCATGCAC TATTTTACTC ACGCTTGAAA TTAACGGCCA GTCCACTGCG GAGTCATTTC
     8221 AAAGTCATCC TAATCGATCT ATCGTTTTTG ATAGCTAAAG TGAGATTCGC ACAATAAACG
     8281 CTGCTTCTGT TTCATGTAGA TGATACTGAC TGCACGCAAA TATAGGCATG ATTTATAGGC
     8341 ATGATTTGAT GGCTGTACCG ATAGGAACGC TAAGAGTAAC TTCAGAATCG TTATCCTGGC
     8401 GGAAAAAATT CATTTGTAAA CTTTAAAAAA AAAAGCCAAT ATCCCCAAAA TTATTAAGAG
     8461 CGCCTCCATT ATTAACTAAA ATTTCACTCA GCATCCACAA TGTATCAGGT ATCTACTACA
     8521 GATATTACAT GTGGCGAAAA AGACAAGAAC AATGCAATAG CGCATCAAGA AAAAACACAA
     8581 AGCTTTCAAT CAATGAATCG AAAATGTCAT TAAAATAGTA TATAAATTGA AACTAAGTCA
     8641 TAAAGCTATA AAAAGAAAAT TTATTTAAAT GCAAGATTTA AAGTAAATTC ACCTACAGCC
     8701 CGGACCGACG ATGAAGCATG TTTAGCTGGC CCAAATGTTG CTGGATAGTT TTTACTGCCA
     8761 GACCGCGCGC CTGAAGATAT AGAAGATAAT CGCGAACATC TTCAGGTTCT GCGGGAAACC
     8821 ATTTCCGGTT ATTCAACTTG CACCATGCCG CCCACGACCG GCAAACGGAC AGAAGCATTT
     8881 TCCAGGTATG CTCAGAAAAC GCCTGGCGAT CCCTGAACAT GTCCATCAGG TTCTTGCGAA
     8941 CCTCATCACT CGTGCGGCCG CCTCCTCCGG ACCCACCACC TCCAGAGCCA CCGCCACCTT
     9001 TCTTACGCTT TAATGGCCTA GATTCTTTAA AAGAGTCTCT CAGAATAAGC TGGAGCGAGT
     9061 GAATCGCATC CATTTCCGCA GTTTCCCATG GCTGACTCCG GCTCTTAACA ACTTCAAGAA
     9121 AAGCCTGAAA GGACGAACGA GGATGCATTC GTTGCCCATC ATCTTTATCC TCCGGATGAT
     9181 GCTTAGCGCC TCCCCATTTG ATTTCTTTCG CAGTGTGAGA TCGAAACCAA AAAAGAAAGT
     9241 CTCTTTTTGT GATATATGCA ACTGCCATAC CGCACACAGC ATCCCCTAAC GCAGCTGCAC
     9301 CGGGATACCC CGCATCGCCT AAACTATCAG TGCTTAATCC GGTTGAATCC GCATGATTCG
     9361 CAAGCAACCA CTCCACAACA TCTTTTATCT GAACTTCACT AGGAGCAACA CCCAACGGGT
     9421 AATACTTCCC GTGGTAAAGA AATGCTGCAC CGTCACATTT CACTAAGTCC ATGATACTGG
     9481 GACTCTGTGT AACAATTCCA GCAGGCGAGT CACGCAGAAG CATATCACAT AACAGTGTCT
     9541 GCGTTCTCAA AACGCGTTTC TCTGACATTT GCAAAGCTAA CTGCAATTCC ATGTTTAACT
     9601 GTAAACCGAA AGCCTGCATC AAAAACTCAC AAGCATACCT TAGCGGAAAC GGTATGCAGC
     9661 GAGAAGAAGT GTGATGGCAA ACAACCAAAC CCCAAAGCCT CATCGAGCTT CTTCCACTAG
     9721 CTACATTGCT CCCATCATCT TCATTTCCAT TGATTATAAC CGCCATTGCT AAAGACGCAA
     9781 TAGATCCCAT GTTAGCCATA TACTGAGAGT GACAACCATG AGGAGCCCTA AGAGTAGAAC
     9841 CAACCAAGCA CATAGACTGA GTTAGCCTAT CGTCCTGGAC CACAAGAACA GGTGTGGCAT
     9901 TGCAATCTAC TATCATTCGG ACACGGTTCT GCTTAAACAA GAACCTTGAC GCTTGAGGAA
     9961 TATCAGTAGC AGGATAATGC AGTCCAATAT AAGGCTCTAA ATCATCTCGT TTACTCTCAG
    10021 CTACAACTTC TCCATGCTCA TCTTCATGAA ACTTATAAAC CATAACACGA TCATAACCAG
    10081 TCAAGTCCCT CACACTTTCC ACGACAGTGT CACACAAAAG CTTAATATCT CCACCAGGAA
    10141 GAGCCTGTAA CTGAGAAATC GCACGAACCG CGAGTTTCTG CGATTGAACA GCACCAGCAA
    10201 TAGAAAGCGC AGGATCTTCA GTTCTAGCTG GCTCTAAATC AATAACAACA CCAACATCAA
    10261 TCCTATGAAG AATGGCGTAA AACGGTTTAC CAGTATTCTT GGAATGTATC CAAACCGGAT
    10321 TTAACAAGGT AATCTCTCGA GCAACGAAAG CACGCTCGAG TAGAATCGAG CTCGAAGAAG
    10381 TGAACAAAGA TCTCACATCA GTTCCCATAG CTAGAATCTC AGGTTTCTCA AGAGTAGGAA
    10441 CAGATTGAGG CATAATCCCT AACATTTCTC TGGCGTTTTC ACTGTAACCG ATGATCCGGA
    10501 AACTGGATTC ATCGACGGCG ATCATACATC CGAAAGGCTG AATGTAACCA CCTCGCTGGA
    10561 TTCGAGAGAG ATAAGCTGTG ATCTGTTGCT CAGGTACAGA GGAACCGTAC GTCGTCGTTT
    10621 TGAGTGATTG TGAGTAGTCG AATGATTTCC CTGATTCGCC GGATTGTTCG AAAACGGCGT
    10681 GGAGTCTTGC GTCGACGGTG TACTGTTGAA TTGCTTTGCT CATTGATTCA GTGTTGCTTC
    10741 TTGGTCTGAG AGATTTCGTT CCCGACGATT GAGCTTGTTC TCCTCCTCTT CGGTTATTAG
    10801 GAGTGTGACT TGACGACGGT TCTTCTTCTC CGCCACGGCC ACCGCCACGG CCACCGCCAC
    10861 TACCCCCGAC TCCGGAAACC ATTTTGTTTG TTTATGTGTG TTTATTCGAA ACTAAGTTCT
    10921 TGGTGTTTTA AAACTAAAAA AAAGACTAAC TATAAAAGTA GAATTTAAGA AGTTTAAGAA
    10981 ATAGATTTAC AGAATTACAA TCAATACCTA CCGTCTTTAT ATACTTATTA GTCAAGTAGG
    11041 GGAATAATTT CAGGGAACTG GTTTCAACCT TTTTTTTCAG CTTTTTCCAA ATCAGAGAGA
    11101 GCAGAAGGTA ATAGAAGGTG TAAGAAAATG AGATAGATAC ATGCGTGGGT CAATTGCCTT
    11161 GTGTCATCAT TTACTCCAGG CAGGTTGCAT CACTCCATTG AGGTTGTGCC CGTTTTTTGC
    11221 CTGTTTGTGC CCCTGTTCTC TGTAGTTGCG CTAAGAGAAT GGACCTATGA ACTGATGGTT
    11281 GGTGAAGAAA ACAATATTTT GGTGCTGGGA TTCTTTTTTT TTCTGGATGC CAGCTTAAAA
    11341 AGCGGGCTCC ATTATATTTA GTGGATGCCA GGAATAAACT GTTCACCCAG ACACCTACGA
    11401 TGTTATATAT TCTGTGTAAC CCGCCCCCTA TTTTGGGCAT GTACGGGTTA CAGCAGAATT
    11461 AAAAGGCTAA TTTTTTGACT AAATAAAGTT AGGAAAATCA CTACTATTAA TTATTTACGT
    11521 ATTCTTTGAA ATGGCAGTAT TGATAATGAT AAACTTAGAT TCTGTGAAAC TCTCAATAAA
    11581 GGGACTTCGT CTAAGGTTTC AGTCACACTA CGGATACTTT TACAACGGGA GCAGTTATTC
    11641 AATCTATGTC GGGTGCGGAG AAAGAGGTAA TGAAATGG
//
