# Supplementary material for: L-SCRaMbLE as a tool for light-controlled Cre-mediated recombination in yeast
Source: Nat Commun. 2018 May 22;9:1931. doi: 10.1038/s41467-017-02208-6 (PMC5964156; doi:10.1038/s41467-017-02208-6)
Supplement: Supplementary file 10 — Supplementary Data 7 [file 41467_2017_2208_MOESM10_ESM.txt]

LOCUS       pLH_Scr18      6822 bp    DNA     circular UNA 
ACCESSION   pmas00005
VERSION     pmas00005.1
KEYWORDS    .
FEATURES             Location/Qualifiers
     CDS             1..717
                     /label="yEGFP"
     terminator      726..971
                     /label="CYC1tt"
     rep_origin      1057..1676
                     /label="pBR322"
     gene            complement(1789..2589)
                     /label="URA3"
     rep_origin      2819..4290
                     /label="2micron_origin"
     gene            complement(4636..5429)
                     /label="KANA"
     promoter        5675..6071
                     /label="ADH1p"
     misc_feature    6072..6105
                     /label="loxP1"
     misc_feature    6106..6605
                     /label="TDH3tt"
     misc_feature    6606..6608
                     /label="stop"
     misc_feature    6609..6788
                     /label="ADH1tt"
     misc_feature    6789..6822
                     /label="loxP2"
ORIGIN
        1 ATGTCTAAAG GTGAAGAATT ATTCACTGGT GTTGTCCCAA TTTTGGTTGA ATTAGATGGT
       61 GATGTTAATG GTCACAAATT TTCTGTCTCC GGTGAAGGTG AAGGTGATGC TACTTACGGT
      121 AAATTGACCT TAAAATTTAT TTGTACTACT GGTAAATTGC CAGTTCCATG GCCAACCTTA
      181 GTCACTACTT TCGGTTATGG TGTTCAATGT TTTGCTAGAT ACCCAGATCA TATGAAACAA
      241 CATGACTTTT TCAAGTCTGC CATGCCAGAA GGTTATGTTC AAGAAAGAAC TATTTTTTTC
      301 AAAGATGACG GTAACTACAA GACCAGAGCT GAAGTCAAGT TTGAAGGTGA TACCTTAGTT
      361 AATAGAATCG AATTAAAAGG TATTGATTTT AAAGAAGATG GTAACATTTT AGGTCACAAA
      421 TTGGAATACA ACTATAACTC TCACAATGTT TACATCATGG CTGACAAACA AAAGAATGGT
      481 ATCAAAGTTA ACTTCAAAAT TAGACACAAC ATTGAAGATG GTTCTGTTCA ATTAGCTGAC
      541 CATTATCAAC AAAATACTCC AATTGGTGAT GGTCCAGTCT TGTTACCAGA CAACCATTAC
      601 TTATCCACTC AATCTGCCTT ATCCAAAGAT CCAAACGAAA AGAGAGACCA CATGGTCTTG
      661 TTAGAATTTG TTACTGCTGC TGGTATTACC CATGGTATGG ATGAATTGTA CAAATAATTA
      721 ATTAAATTAG TTATGTCACG CTTACATTCA CGCCCTCCCC CCACATCCGC TCTAACCGAA
      781 AAGGAAGGAG TTAGACAACC TGAAGTCTAG GTCCCTATTT ATTTTTTTAT AGTTATGTTA
      841 GTATTAAGAA CGTTATTTAT ATTTCAAATT TTTCTTTTTT TTCTGTACAG ACGCGTGTAC
      901 GCATGTAACA TTATACTGAA AACCTTGCTT GAGAAGGTTT TGGGACGCTC GAAGGCTTTA
      961 ATTTGCAAGC TGAACCAGGC TTATGCCCAG CATCGTTGCA AGCAGACATT TAAATGGCGC
     1021 GCCGTTTAAA CCCTGCAGGG GCCGGCCCCG TAGAAAAGAT CAAAGGATCT TCTTGAGATC
     1081 CTTTTTTTCT GCGCGTAATC TGCTGCTTGC AAACAAAAAA ACCACCGCTA CCAGCGGTGG
     1141 TTTGTTTGCC GGATCAAGAG CTACCAACTC TTTTTCCGAA GGTAACTGGC TTCAGCAGAG
     1201 CGCAGATACC AAATACTGTT CTTCTAGTGT AGCCGTAGTT AGGCCACCAC TTCAAGAACT
     1261 CTGTAGCACC GCCTACATAC CTCGCTCTGC TAATCCTGTT ACCAGTGGCT GCTGCCAGTG
     1321 GCGATAAGTC GTGTCTTACC GGGTTGGACT CAAGACGATA GTTACCGGAT AAGGCGCAGC
     1381 GGTCGGGCTG AACGGGGGGT TCGTGCACAC AGCCCAGCTT GGAGCGAACG ACCTACACCG
     1441 AACTGAGATA CCTACAGCGT GAGCTATGAG AAAGCGCCAC GCTTCCCGAA GGGAGAAAGG
     1501 CGGACAGGTA TCCGGTAAGC GGCAGGGTCG GAACAGGAGA GCGCACGAGG GAGCTTCCAG
     1561 GGGGAAACGC CTGGTATCTT TATAGTCCTG TCGGGTTTCG CCACCTCTGA CTTGAGCGTC
     1621 GATTTTTGTG ATGCTCGTCA GGGGGGCGGA GCCTATGGAA AAACGCCAGC AACGCGGCCT
     1681 TTTTACGGTT CCTGGCCTTT TGCTGGCCTT TTGCTCATGA TATAATTAAA TTGAAGCTCT
     1741 AATTTGTGAG TTTAGTATAC ATGCATTTAC TTATAATACA GTTTTTTAGT TTTGCTGGCC
     1801 GCATCTTCTC AAATATGCTT CCCAGCCTGC TTTTCTGTAA CGTTCACCCT CTACCTTAGC
     1861 ATCCCTTCCC TTTGCAAATA GTCCTCTTCC AACAATAATA ATGTCAGATC CTGTAGAGAC
     1921 CACATCATCC ACGGTTCTAT ACTGTTGACC CAATGCGTCT CCCTTGTCAT CTAAACCCAC
     1981 ACCGGGTGTC ATAATCAACC AATCGTAACC TTCATCTCTT CCACCCATGT CTCTTTGAGC
     2041 AATAAAGCCG ATAACAAAAT CTTTGTCGCT CTTCGCAATG TCAACAGTAC CCTTAGTATA
     2101 TTCTCCAGTA GATAGGGAGC CCTTGCATGA CAATTCTGCT AACATCAAAA GGCCTCTAGG
     2161 TTCCTTTGTT ACTTCTTCTG CCGCCTGCTT CAAACCGCTA ACAATACCTG GGCCCACCAC
     2221 ACCGTGTGCA TTCGTAATGT CTGCCCATTC TGCTATTCTG TATACACCCG CAGAGTACTG
     2281 CAATTTGACT GTATTACCAA TGTCAGCAAA TTTTCTGTCT TCGAAGAGTA AAAAATTGTA
     2341 CTTGGCGGAT AATGCCTTTA GCGGCTTAAC TGTGCCCTCC ATGGAAAAAT CAGTCAAGAT
     2401 ATCCACATGT GTTTTTAGTA AACAAATTTT GGGACCTAAT GCTTCAACTA ACTCCAGTAA
     2461 TTCCTTGGTG GTACGAACAT CCAATGAAGC ACACAAGTTT GTTTGCTTTT CGTGCATGAT
     2521 ATTAAATAGC TTGGCAGCAA CAGGACTAGG ATGAGTAGCA GCACGTTCCT TATATGTAGC
     2581 TTTCGACATG ATTTATCTTC GTTTCCTGCA GGTTTTTGTT CTGTGCAGTT GGGTTAAGAA
     2641 TACTGGGCAA TTTCATGTTT CTTCAACACT ACATATGCGT ATATATACCA ATCTAAGTCT
     2701 GTGCTCCTTC CTTCGTTCTT CCTTCTGTTC GGAGATTACC GAATCAAAAA AATTTCAAAG
     2761 AAACCGAAAT CAAAAAAAAG AATAAAAAAA AAATGATGAA TTGAATTGAA AAGCTAGCTT
     2821 ATCGATGATA AGCTGTCAAA GATGAGAATT AATTCCACGG ACTATAGACT ATACTAGATA
     2881 CTCCGTCTAC TGTACGATAC ACTTCCGCTC AGGTCCTTGT CCTTTAACGA GGCCTTACCA
     2941 CTCTTTTGTT ACTCTATTGA TCCAGCTCAG CAAAGGCAGT GTGATCTAAG ATTCTATCTT
     3001 CGCGATGTAG TAAAACTAGC TAGACCGAGA AAGAGACTAG AAATGCAAAA GGCACTTCTA
     3061 CAATGGCTGC CATCATTATT ATCCGATGTG ACGCTGCAGC TTCTCAATGA TATTCGAATA
     3121 CGCTTTGAGG AGATACAGCC TAATATCCGA CAAACTGTTT TACAGATTTA CGATCGTACT
     3181 TGTTACCCAT CATTGAATTT TGAACATCCG AACCTGGGAG TTTTCCCTGA AACAGATAGT
     3241 ATATTTGAAC CTGTATAATA ATATATAGTC TAGCGCTTTA CGGAAGACAA TGTATGTATT
     3301 TCGGTTCCTG GAGAAACTAT TGCATCTATT GCATAGGTAA TCTTGCACGT CGCATCCCCG
     3361 GTTCATTTTC TGCGTTTCCA TCTTGCACTT CAATAGCATA TCTTTGTTAA CGAAGCATCT
     3421 GTGCTTCATT TTGTAGAACA AAAATGCAAC GCGAGAGCGC TAATTTTTCA AACAAAGAAT
     3481 CTGAGCTGCA TTTTTACAGA ACAGAAATGC AACGCGAAAG CGCTATTTTA CCAACGAAGA
     3541 ATCTGTGCTT CATTTTTGTA AAACAAAAAT GCAACGCGAC GAGAGCGCTA ATTTTTCAAA
     3601 CAAAGAATCT GAGCTGCATT TTTACAGAAC AGAAATGCAA CGCGAGAGCG CTATTTTACC
     3661 AACAAAGAAT CTATACTTCT TTTTTGTTCT ACAAAAATGC ATCCCGAGAG CGCTATTTTT
     3721 CTAACAAAGC ATCTTAGATT ACTTTTTTTC TCCTTTGTGC GCTCTATAAT GCAGTCTCTT
     3781 GATAACTTTT TGCACTGTAG GTCCGTTAAG GTTAGAAGAA GGCTACTTTG GTGTCTATTT
     3841 TCTCTTCCAT AAAAAAAGCC TGACTCCACT TCCCGCGTTT ACTGATTACT AGCGAAGCTG
     3901 CGGGTGCATT TTTTCAAGAT AAAGGCATCC CCGATTATAT TCTATACCGA TGTGGATTGC
     3961 GCATACTTTG TGAACAGAAA GTGATAGCGT TGATGATTCT TCATTGGTCA GAAAATTATG
     4021 AACGGTTTCT TCTATTTTGT CTCTATATAC TACGTATAGG AAATGTTTAC ATTTTCGTAT
     4081 TGTTTTCGAT TCACTCTATG AATAGTTCTT ACTACAATTT TTTTGTCTAA AGAGTAATAC
     4141 TAGAGATAAA CATAAAAAAT GTAGAGGTCG AGTTTAGATG CAAGTTCAAG GAGCGAAAGG
     4201 TGGATGGGTA GGTTATATAG GGATATAGCA CAGAGATATA TAGCAAAGAG ATACTTTTGA
     4261 GCAATGTTTG TGGAAGCGGT ATTCGCAATG GGAAGCTCCA CCCCGGTTGA TAATCAGAAA
     4321 AGCCCCAAAA ACAGGAAGAT TGTATAAGCA AATATTTAAA TTGTAATTCT TTCCTGCGTT
     4381 ATCCCCTGAT TCTGTGGATA ACCGTATTAC CGCCTTTGAG TGAGCTGATA CCGCTCGCCG
     4441 CAGCCGAACG ACCGAGCGCA GCGAGTCAGT GAGCGAGGAA GCGGAAGAGG GTCTGACGCT
     4501 CAGTGGAACG AAAACTCACG TTAAGGGATT TTGGTCATGA GATTATCAAA AAGGATCTTC
     4561 ACCTAGATCC TTTTAAATTA AAAATGAAGT TTTAAATCAA TCTAAAGTAT ATATGAGTAA
     4621 ACTTGGTCTG ACAGTCAGAA GAACTCGTCA AGAAGGCGAT AGAAGGCGAT GCGCTGCGAA
     4681 TCGGGAGCGG CGATACCGTA AAGCACGAGG AAGCGGTCAG CCCATTCGCC GCCAAGCTCT
     4741 TCAGCAATAT CACGGGTAGC CAACGCTATG TCCTGATAGC GGTCCGCCAC ACCCAGCCGG
     4801 CCACAGTCGA TGAATCCAGA AAAGCGGCCA TTTTCCACCA TGATATTCGG CAAGCAGGCA
     4861 TCGTCATGGG TCACGACGAG ATCCTCGCCG TCGGGCATGC TCGCCTTGAG CCTGGCGAAC
     4921 AGTTCGGCTG GCGCGAGCCC CTGATGCTCT TCGTCCAGAT CATCCTGATC GACAAGACCG
     4981 GCTTCCATCC GAGTACGTGC TCGCTCGATG CGATGTTTCG CTTGGTGGTC GAATGGGCAG
     5041 GTAGCCGGAT CAAGCGTATG CAGCCGCCGC ATTGCATCAG CCATGATGGA TACTTTCTCG
     5101 GCAGGAGCAA GGTGAGATGA CAGGAGATCC TGCCCCGGCA CTTCGCCCAA TAGCAGCCAG
     5161 TCCCTTCCCG CTTCAGTGAC AACGTCGAGC ACAGCTGCGC AAGGAACGCC CGTCGTGGCC
     5221 AGCCACGATA GCCGCGCTGC CTCGTCTTGC AGTTCATTCA GGGCACCGGA CAGGTCGGTC
     5281 TTGACAAAAA GAACCGGGCG CCCCTGCGCT GACAGCCGGA ACACGGCGGC ATCAGAGCAG
     5341 CCGATTGTCT GTTGTGCCCA GTCATAGCCG AATAGCCTCT CCACCCAAGC GGCCGGAGAA
     5401 CCTGCGTGCA ATCCATCTTG TTCAATCATA CTCTTCCTTT TTCAATATTA TTGAAGCATT
     5461 TATCAGGGTT ATTGTCTCAT GAGCGGATAC ATATTTGAAT GTATTTAGAA AAATAAACAA
     5521 ATAGGGGTTC CGCGCACATT TCCCCGAAAA GTGCCACCTG CGGACGGATC GCTTGCCTGT
     5581 AACTTACACG CGCCTCGTGG CGCGCCCCTG CAGGATTTAA ATGGCCGGCC GTTTAAACCG
     5641 CTGTTTTCGA AATTACCCTT TAAGCGCGGG TATTCAACTT CTTTTCTTTT TTTTTCTTTT
     5701 CTCTCTCCCC CGTTGTTGTC TCACCATATC CGCAATGACA AAAAAATGAT GGAAGACACT
     5761 AAAGGAAAAA ATTAACGACA AAGACAGCAC CAACAGATGT CGTTGTTCCA GAGCTGATGA
     5821 GGGGTATCTC GAAGCACACG AAACTTTTTC CTTCCTTCAT TCACGCACAC TACTCTCTAA
     5881 TGAGCAACGG TATACGGCCT TCCTTCCAGT TACTTGAATT TGAAATAAAA AAAAGTTTGC
     5941 TGTCTTGCTA TCAAGTATAA ATAGACCTGC AATTATTAAT CTTTTGTTTC CTCGTCATTG
     6001 TTCTCGTTCC CTTTCTTCCT TGTTTCTTTT TCTGCACAAT ATTTCAAGCT ATACCAAGCA
     6061 TACAATCAAC TATAACTTCG TATAATGTAT GCTATACGAA GTTATGTGAA TTTACTTTAA
     6121 ATCTTGCATT TAAATAAATT TTCTTTTTAT AGCTTTATGA CTTAGTTTCA ATTTATATAC
     6181 TATTTTAATG ACATTTTCGA TTCATTGATT GAAAGCTTTG TGTTTTTTCT TGATGCGCTA
     6241 TTGCATTGTT CTTGTCTTTT TCGCCACATG TAATATCTGT AGTAGATACC TGATACATTG
     6301 TGGATGCTGA GTGAAATTTT AGTTAATAAT GGAGGCGCTC TTAATAATTT TGGGGATATT
     6361 GGCTTTTTTT TTTAAAGTTT ACAAATGAAT TTTTTCCGCC AGGATAACGA TTCTGAAGTT
     6421 ACTCTTAGCG TTCCTATCGG TACAGCCATC AAATCATGCC TATAAATCAT GCCTATATTT
     6481 GCGTGCAGTC AGTATCATCT ACATGAAAAA AACTCCCGCA ATTTCTTATA GAATACGTTG
     6541 AAAATTAAAT GTACGCGCCA AGATAAGATA ACATATATCT AGATGCAGTA ATATACACAG
     6601 ATTCCTAAGC GAATTTCTTA TGATTTATGA TTTTTATTAT TAAATAAGTT ATAAAAAAAA
     6661 TAAGTGTATA CAAATTTTAA AGTGACTCTT AGGTTTTAAA ACGAAAATTC TTATTCTTGA
     6721 GTAACTCTTT CCTGTAGGTC AGGTTGCTTT CTCAGGTATA GCATGAGGTC GCTCTTATTG
     6781 ACCACACCAT AACTTCGTAT AATGTATGCT ATACGAAGTT AT
//
