# Supplementary material for: L-SCRaMbLE as a tool for light-controlled Cre-mediated recombination in yeast
Source: Nat Commun. 2018 May 22;9:1931. doi: 10.1038/s41467-017-02208-6 (PMC5964156; doi:10.1038/s41467-017-02208-6)
Supplement: Supplementary file 11 — Supplementary Data 8 [file 41467_2017_2208_MOESM11_ESM.txt]

LOCUS       pLH_Scr19      6131 bp    DNA     circular UNA 
ACCESSION   pmas00004
VERSION     pmas00004.1
KEYWORDS    .
FEATURES             Location/Qualifiers
     rep_origin      1..460
                     /label="pBR322_ori"
     gene            complement(573..1373)
                     /label="URA3"
     promoter        complement(1375..1600)
                     /label="URA3p"
     rep_origin      1603..3074
                     /label="2micron_origin"
     gene            complement(3420..4213)
                     /label="KANA"
     promoter        4459..4855
                     /label="ADH1p"
     misc_feature    4856..4889
                     /label="loxP1"
     CDS             4890..5606
                     /label="yEGFP"
     misc_feature    complement(5607..5640)
                     /label="loxP2"
     terminator      5641..5886
                     /label="Cyc1tt"
     rep_origin      5972..6131
                     /label="pBR322"
ORIGIN
        1 TGTTCTTCTA GTGTAGCCGT AGTTAGGCCA CCACTTCAAG AACTCTGTAG CACCGCCTAC
       61 ATACCTCGCT CTGCTAATCC TGTTACCAGT GGCTGCTGCC AGTGGCGATA AGTCGTGTCT
      121 TACCGGGTTG GACTCAAGAC GATAGTTACC GGATAAGGCG CAGCGGTCGG GCTGAACGGG
      181 GGGTTCGTGC ACACAGCCCA GCTTGGAGCG AACGACCTAC ACCGAACTGA GATACCTACA
      241 GCGTGAGCTA TGAGAAAGCG CCACGCTTCC CGAAGGGAGA AAGGCGGACA GGTATCCGGT
      301 AAGCGGCAGG GTCGGAACAG GAGAGCGCAC GAGGGAGCTT CCAGGGGGAA ACGCCTGGTA
      361 TCTTTATAGT CCTGTCGGGT TTCGCCACCT CTGACTTGAG CGTCGATTTT TGTGATGCTC
      421 GTCAGGGGGG CGGAGCCTAT GGAAAAACGC CAGCAACGCG GCCTTTTTAC GGTTCCTGGC
      481 CTTTTGCTGG CCTTTTGCTC ATGATATAAT TAAATTGAAG CTCTAATTTG TGAGTTTAGT
      541 ATACATGCAT TTACTTATAA TACAGTTTTT TAGTTTTGCT GGCCGCATCT TCTCAAATAT
      601 GCTTCCCAGC CTGCTTTTCT GTAACGTTCA CCCTCTACCT TAGCATCCCT TCCCTTTGCA
      661 AATAGTCCTC TTCCAACAAT AATAATGTCA GATCCTGTAG AGACCACATC ATCCACGGTT
      721 CTATACTGTT GACCCAATGC GTCTCCCTTG TCATCTAAAC CCACACCGGG TGTCATAATC
      781 AACCAATCGT AACCTTCATC TCTTCCACCC ATGTCTCTTT GAGCAATAAA GCCGATAACA
      841 AAATCTTTGT CGCTCTTCGC AATGTCAACA GTACCCTTAG TATATTCTCC AGTAGATAGG
      901 GAGCCCTTGC ATGACAATTC TGCTAACATC AAAAGGCCTC TAGGTTCCTT TGTTACTTCT
      961 TCTGCCGCCT GCTTCAAACC GCTAACAATA CCTGGGCCCA CCACACCGTG TGCATTCGTA
     1021 ATGTCTGCCC ATTCTGCTAT TCTGTATACA CCCGCAGAGT ACTGCAATTT GACTGTATTA
     1081 CCAATGTCAG CAAATTTTCT GTCTTCGAAG AGTAAAAAAT TGTACTTGGC GGATAATGCC
     1141 TTTAGCGGCT TAACTGTGCC CTCCATGGAA AAATCAGTCA AGATATCCAC ATGTGTTTTT
     1201 AGTAAACAAA TTTTGGGACC TAATGCTTCA ACTAACTCCA GTAATTCCTT GGTGGTACGA
     1261 ACATCCAATG AAGCACACAA GTTTGTTTGC TTTTCGTGCA TGATATTAAA TAGCTTGGCA
     1321 GCAACAGGAC TAGGATGAGT AGCAGCACGT TCCTTATATG TAGCTTTCGA CATGATTTAT
     1381 CTTCGTTTCC TGCAGGTTTT TGTTCTGTGC AGTTGGGTTA AGAATACTGG GCAATTTCAT
     1441 GTTTCTTCAA CACTACATAT GCGTATATAT ACCAATCTAA GTCTGTGCTC CTTCCTTCGT
     1501 TCTTCCTTCT GTTCGGAGAT TACCGAATCA AAAAAATTTC AAAGAAACCG AAATCAAAAA
     1561 AAAGAATAAA AAAAAAATGA TGAATTGAAT TGAAAAGCTA GCTTATCGAT GATAAGCTGT
     1621 CAAAGATGAG AATTAATTCC ACGGACTATA GACTATACTA GATACTCCGT CTACTGTACG
     1681 ATACACTTCC GCTCAGGTCC TTGTCCTTTA ACGAGGCCTT ACCACTCTTT TGTTACTCTA
     1741 TTGATCCAGC TCAGCAAAGG CAGTGTGATC TAAGATTCTA TCTTCGCGAT GTAGTAAAAC
     1801 TAGCTAGACC GAGAAAGAGA CTAGAAATGC AAAAGGCACT TCTACAATGG CTGCCATCAT
     1861 TATTATCCGA TGTGACGCTG CAGCTTCTCA ATGATATTCG AATACGCTTT GAGGAGATAC
     1921 AGCCTAATAT CCGACAAACT GTTTTACAGA TTTACGATCG TACTTGTTAC CCATCATTGA
     1981 ATTTTGAACA TCCGAACCTG GGAGTTTTCC CTGAAACAGA TAGTATATTT GAACCTGTAT
     2041 AATAATATAT AGTCTAGCGC TTTACGGAAG ACAATGTATG TATTTCGGTT CCTGGAGAAA
     2101 CTATTGCATC TATTGCATAG GTAATCTTGC ACGTCGCATC CCCGGTTCAT TTTCTGCGTT
     2161 TCCATCTTGC ACTTCAATAG CATATCTTTG TTAACGAAGC ATCTGTGCTT CATTTTGTAG
     2221 AACAAAAATG CAACGCGAGA GCGCTAATTT TTCAAACAAA GAATCTGAGC TGCATTTTTA
     2281 CAGAACAGAA ATGCAACGCG AAAGCGCTAT TTTACCAACG AAGAATCTGT GCTTCATTTT
     2341 TGTAAAACAA AAATGCAACG CGACGAGAGC GCTAATTTTT CAAACAAAGA ATCTGAGCTG
     2401 CATTTTTACA GAACAGAAAT GCAACGCGAG AGCGCTATTT TACCAACAAA GAATCTATAC
     2461 TTCTTTTTTG TTCTACAAAA ATGCATCCCG AGAGCGCTAT TTTTCTAACA AAGCATCTTA
     2521 GATTACTTTT TTTCTCCTTT GTGCGCTCTA TAATGCAGTC TCTTGATAAC TTTTTGCACT
     2581 GTAGGTCCGT TAAGGTTAGA AGAAGGCTAC TTTGGTGTCT ATTTTCTCTT CCATAAAAAA
     2641 AGCCTGACTC CACTTCCCGC GTTTACTGAT TACTAGCGAA GCTGCGGGTG CATTTTTTCA
     2701 AGATAAAGGC ATCCCCGATT ATATTCTATA CCGATGTGGA TTGCGCATAC TTTGTGAACA
     2761 GAAAGTGATA GCGTTGATGA TTCTTCATTG GTCAGAAAAT TATGAACGGT TTCTTCTATT
     2821 TTGTCTCTAT ATACTACGTA TAGGAAATGT TTACATTTTC GTATTGTTTT CGATTCACTC
     2881 TATGAATAGT TCTTACTACA ATTTTTTTGT CTAAAGAGTA ATACTAGAGA TAAACATAAA
     2941 AAATGTAGAG GTCGAGTTTA GATGCAAGTT CAAGGAGCGA AAGGTGGATG GGTAGGTTAT
     3001 ATAGGGATAT AGCACAGAGA TATATAGCAA AGAGATACTT TTGAGCAATG TTTGTGGAAG
     3061 CGGTATTCGC AATGGGAAGC TCCACCCCGG TTGATAATCA GAAAAGCCCC AAAAACAGGA
     3121 AGATTGTATA AGCAAATATT TAAATTGTAA TTCTTTCCTG CGTTATCCCC TGATTCTGTG
     3181 GATAACCGTA TTACCGCCTT TGAGTGAGCT GATACCGCTC GCCGCAGCCG AACGACCGAG
     3241 CGCAGCGAGT CAGTGAGCGA GGAAGCGGAA GAGGGTCTGA CGCTCAGTGG AACGAAAACT
     3301 CACGTTAAGG GATTTTGGTC ATGAGATTAT CAAAAAGGAT CTTCACCTAG ATCCTTTTAA
     3361 ATTAAAAATG AAGTTTTAAA TCAATCTAAA GTATATATGA GTAAACTTGG TCTGACAGTC
     3421 AGAAGAACTC GTCAAGAAGG CGATAGAAGG CGATGCGCTG CGAATCGGGA GCGGCGATAC
     3481 CGTAAAGCAC GAGGAAGCGG TCAGCCCATT CGCCGCCAAG CTCTTCAGCA ATATCACGGG
     3541 TAGCCAACGC TATGTCCTGA TAGCGGTCCG CCACACCCAG CCGGCCACAG TCGATGAATC
     3601 CAGAAAAGCG GCCATTTTCC ACCATGATAT TCGGCAAGCA GGCATCGTCA TGGGTCACGA
     3661 CGAGATCCTC GCCGTCGGGC ATGCTCGCCT TGAGCCTGGC GAACAGTTCG GCTGGCGCGA
     3721 GCCCCTGATG CTCTTCGTCC AGATCATCCT GATCGACAAG ACCGGCTTCC ATCCGAGTAC
     3781 GTGCTCGCTC GATGCGATGT TTCGCTTGGT GGTCGAATGG GCAGGTAGCC GGATCAAGCG
     3841 TATGCAGCCG CCGCATTGCA TCAGCCATGA TGGATACTTT CTCGGCAGGA GCAAGGTGAG
     3901 ATGACAGGAG ATCCTGCCCC GGCACTTCGC CCAATAGCAG CCAGTCCCTT CCCGCTTCAG
     3961 TGACAACGTC GAGCACAGCT GCGCAAGGAA CGCCCGTCGT GGCCAGCCAC GATAGCCGCG
     4021 CTGCCTCGTC TTGCAGTTCA TTCAGGGCAC CGGACAGGTC GGTCTTGACA AAAAGAACCG
     4081 GGCGCCCCTG CGCTGACAGC CGGAACACGG CGGCATCAGA GCAGCCGATT GTCTGTTGTG
     4141 CCCAGTCATA GCCGAATAGC CTCTCCACCC AAGCGGCCGG AGAACCTGCG TGCAATCCAT
     4201 CTTGTTCAAT CATACTCTTC CTTTTTCAAT ATTATTGAAG CATTTATCAG GGTTATTGTC
     4261 TCATGAGCGG ATACATATTT GAATGTATTT AGAAAAATAA ACAAATAGGG GTTCCGCGCA
     4321 CATTTCCCCG AAAAGTGCCA CCTGCGGACG GATCGCTTGC CTGTAACTTA CACGCGCCTC
     4381 GTGGCGCGCC CCTGCAGGAT TTAAATGGCC GGCCGTTTAA ACCGCTGTTT TCGAAATTAC
     4441 CCTTTAAGCG CGGGTATTCA ACTTCTTTTC TTTTTTTTTC TTTTCTCTCT CCCCCGTTGT
     4501 TGTCTCACCA TATCCGCAAT GACAAAAAAA TGATGGAAGA CACTAAAGGA AAAAATTAAC
     4561 GACAAAGACA GCACCAACAG ATGTCGTTGT TCCAGAGCTG ATGAGGGGTA TCTCGAAGCA
     4621 CACGAAACTT TTTCCTTCCT TCATTCACGC ACACTACTCT CTAATGAGCA ACGGTATACG
     4681 GCCTTCCTTC CAGTTACTTG AATTTGAAAT AAAAAAAAGT TTGCTGTCTT GCTATCAAGT
     4741 ATAAATAGAC CTGCAATTAT TAATCTTTTG TTTCCTCGTC ATTGTTCTCG TTCCCTTTCT
     4801 TCCTTGTTTC TTTTTCTGCA CAATATTTCA AGCTATACCA AGCATACAAT CAACTATAAC
     4861 TTCGTATAAT GTATGCTATA CGAAGTTATA TGTCTAAAGG TGAAGAATTA TTCACTGGTG
     4921 TTGTCCCAAT TTTGGTTGAA TTAGATGGTG ATGTTAATGG TCACAAATTT TCTGTCTCCG
     4981 GTGAAGGTGA AGGTGATGCT ACTTACGGTA AATTGACCTT AAAATTTATT TGTACTACTG
     5041 GTAAATTGCC AGTTCCATGG CCAACCTTAG TCACTACTTT CGGTTATGGT GTTCAATGTT
     5101 TTGCTAGATA CCCAGATCAT ATGAAACAAC ATGACTTTTT CAAGTCTGCC ATGCCAGAAG
     5161 GTTATGTTCA AGAAAGAACT ATTTTTTTCA AAGATGACGG TAACTACAAG ACCAGAGCTG
     5221 AAGTCAAGTT TGAAGGTGAT ACCTTAGTTA ATAGAATCGA ATTAAAAGGT ATTGATTTTA
     5281 AAGAAGATGG TAACATTTTA GGTCACAAAT TGGAATACAA CTATAACTCT CACAATGTTT
     5341 ACATCATGGC TGACAAACAA AAGAATGGTA TCAAAGTTAA CTTCAAAATT AGACACAACA
     5401 TTGAAGATGG TTCTGTTCAA TTAGCTGACC ATTATCAACA AAATACTCCA ATTGGTGATG
     5461 GTCCAGTCTT GTTACCAGAC AACCATTACT TATCCACTCA ATCTGCCTTA TCCAAAGATC
     5521 CAAACGAAAA GAGAGACCAC ATGGTCTTGT TAGAATTTGT TACTGCTGCT GGTATTACCC
     5581 ATGGTATGGA TGAATTGTAC AAATAAATAA CTTCGTATAG CATACATTAT ACGAAGTTAT
     5641 ATTAGTTATG TCACGCTTAC ATTCACGCCC TCCCCCCACA TCCGCTCTAA CCGAAAAGGA
     5701 AGGAGTTAGA CAACCTGAAG TCTAGGTCCC TATTTATTTT TTTATAGTTA TGTTAGTATT
     5761 AAGAACGTTA TTTATATTTC AAATTTTTCT TTTTTTTCTG TACAGACGCG TGTACGCATG
     5821 TAACATTATA CTGAAAACCT TGCTTGAGAA GGTTTTGGGA CGCTCGAAGG CTTTAATTTG
     5881 CAAGCTGAAC CAGGCTTATG CCCAGCATCG TTGCAAGCAG ACATTTAAAT GGCGCGCCGT
     5941 TTAAACCCTG CAGGGGCCGG CCCCGTAGAA AAGATCAAAG GATCTTCTTG AGATCCTTTT
     6001 TTTCTGCGCG TAATCTGCTG CTTGCAAACA AAAAAACCAC CGCTACCAGC GGTGGTTTGT
     6061 TTGCCGGATC AAGAGCTACC AACTCTTTTT CCGAAGGTAA CTGGCTTCAG CAGAGCGCAG
     6121 ATACCAAATA C
//
