# Supplementary material for: L-SCRaMbLE as a tool for light-controlled Cre-mediated recombination in yeast
Source: Nat Commun. 2018 May 22;9:1931. doi: 10.1038/s41467-017-02208-6 (PMC5964156; doi:10.1038/s41467-017-02208-6)
Supplement: Supplementary file 12 — Supplementary Data 9 [file 41467_2017_2208_MOESM12_ESM.txt]

LOCUS       pLM006      8377 bp    DNA     circular UNA 14-APR-2014
DEFINITION  .
COMMENT     ApEinfo:methylated:1                                               
FEATURES             Location/Qualifiers
     CDS             558..1217
                     /label="HIS3"
                     /ApEinfo_revcolor=#34cb58
                     /ApEinfo_fwdcolor=#34cb58
     misc_feature    1609..1915
                     /label="FI ori"
                     /ApEinfo_revcolor=#faac61
                     /ApEinfo_fwdcolor=#faac61
     promoter        2193..3172
                     /label="SCW11pr"
                     /ApEinfo_revcolor=#386343
                     /ApEinfo_fwdcolor=#386343
     CDS             3214..4242
                     /label=CRE
     CDS             4243..5196
                     /label=EBD
     terminator      5197..5599
                     /label="transcriptional terminator"
                     /ApEinfo_revcolor=#8e3bff
                     /ApEinfo_fwdcolor=#8e3bff
     CDS             complement(6857..7717)
                     /label="AMPr"
                     /ApEinfo_revcolor=#cb111d
                     /ApEinfo_fwdcolor=#cb111d
     misc_feature    7849..8366
                     /label="CEN/ARS"
                     /ApEinfo_revcolor=#df31ff
                     /ApEinfo_fwdcolor=#df31ff
ORIGIN
        1 TTATTATCAT GACATTAACC TATAAAAATA GGCGTATCAC GAGGCCCTTT CGTCTCGCGC
       61 GTTTCGGTGA TGACGGTGAA AACCTCTGAC ACATGCAGCT CCCGGAGACG GTCACAGCTT
      121 GTCTGTAAGC GGATGCCGGG AGCAGACAAG CCCGTCAGGG CGCGTCAGCG CGTGTTGGCG
      181 GGTGTCGGGG CTGGCTTAAC TATGCGGCAT CAGAGCAGAT TGTACTGAGA GTGCACCATA
      241 AATTCCCGTT TTAAGAGCTT GGTGAGCGCT AGGAGTCACT GCCAGGTATC GTTTGAACAC
      301 GGCATTAGTC AGGGAAGTCA TAACACAGTC CTTTCCCGCA ATTTTCTTTT TCTATTACTC
      361 TTGGCCTCCT CTAGTACACT CTATATTTTT TTATGCCTCG GTAATGATTT TCATTTTTTT
      421 TTTTCCCCTA GCGGATGACT CTTTTTTTTT CTTAGCGATT GGCATTATCA CATAATGAAT
      481 TATACATTAT ATAAAGTAAT GTGATTTCTT CGAAGAATAT ACTAAAAAAT GAGCAGGCAA
      541 GATAAACGAA GGCAAAGATG ACAGAGCAGA AAGCCCTAGT AAAGCGTATT ACAAATGAAA
      601 CCAAGATTCA GATTGCGATC TCTTTAAAGG GTGGTCCCCT AGCGATAGAG CACTCGATCT
      661 TCCCAGAAAA AGAGGCAGAA GCAGTAGCAG AACAGGCCAC ACAATCGCAA GTGATTAACG
      721 TCCACACAGG TATAGGGTTT CTGGACCATA TGATACATGC TCTGGCCAAG CATTCCGGCT
      781 GGTCGCTAAT CGTTGAGTGC ATTGGTGACT TACACATAGA CGACCATCAC ACCACTGAAG
      841 ACTGCGGGAT TGCTCTCGGT CAAGCTTTTA AAGAGGCCCT ACTGGCGCGT GGAGTAAAAA
      901 GGTTTGGATC AGGATTTGCG CCTTTGGATG AGGCACTTTC CAGAGCGGTG GTAGATCTTT
      961 CGAACAGGCC GTACGCAGTT GTCGAACTTG GTTTGCAAAG GGAGAAAGTA GGAGATCTCT
     1021 CTTGCGAGAT GATCCCGCAT TTTCTTGAAA GCTTTGCAGA GGCTAGCAGA ATTACCCTCC
     1081 ACGTTGATTG TCTGCGAGGC AAGAATGATC ATCACCGTAG TGAGAGTGCG TTCAAGGCTC
     1141 TTGCGGTTGC CATAAGAGAA GCCACCTCGC CCAATGGTAC CAACGATGTT CCCTCCACCA
     1201 AAGGTGTTCT TATGTAGTGA CACCGATTAT TTAAAGCTGC AGCATACGAT ATATATACAT
     1261 GTGTATATAT GTATACCTAT GAATGTCAGT AAGTATGTAT ACGAACAGTA TGATACTGAA
     1321 GATGACAAGG TAATGCATCA TTCTATACGT GTCATTCTGA ACGAGGCGCG CTTTCCTTTT
     1381 TTCTTTTTGC TTTTTCTTTT TTTTTCTCTT GAACTCGACG GATCTATGCG GTGTGAAATA
     1441 CCGCACAGAT GCGTAAGGAG AAAATACCGC ATCAGGAAAT TGTAAACGTT AATATTTTGT
     1501 TAAAATTCGC GTTAAATTTT TGTTAAATCA GCTCATTTTT TAACCAATAG GCCGAAATCG
     1561 GCAAAATCCC TTATAAATCA AAAGAATAGA CCGAGATAGG GTTGAGTGTT GTTCCAGTTT
     1621 GGAACAAGAG TCCACTATTA AAGAACGTGG ACTCCAACGT CAAAGGGCGA AAAACCGTCT
     1681 ATCAGGGCGA TGGCCCACTA CGTGAACCAT CACCCTAATC AAGTTTTTTG GGGTCGAGGT
     1741 GCCGTAAAGC ACTAAATCGG AACCCTAAAG GGAGCCCCCG ATTTAGAGCT TGACGGGGAA
     1801 AGCCGGCGAA CGTGGCGAGA AAGGAAGGGA AGAAAGCGAA AGGAGCGGGC GCTAGGGCGC
     1861 TGGCAAGTGT AGCGGTCACG CTGCGCGTAA CCACCACACC CGCCGCGCTT AATGCGCCGC
     1921 TACAGGGCGC GTCGCGCCAT TCGCCATTCA GGCTGCGCAA CTGTTGGGAA GGGCGATCGG
     1981 TGCGGGCCTC TTCGCTATTA CGCCAGCTGG CGAAAGGGGG ATGTGCTGCA AGGCGATTAA
     2041 GTTGGGTAAC GCCAGGGTTT TCCCAGTCAC GACGTTGTAA AACGACGGCC AGTGAGCGCG
     2101 CGTAATACGA CTCACTATAG GGCGAATTGG GTACCGGGCC CCCCCTCGAG GTCGACGGTA
     2161 TCGATAAGCT TGATATCGAA TTCCTGCAGC CCAATTACTT GTGTCTTGAC GCAATGAGAT
     2221 ACTACTACCC AGAGGTGATT CTCGACGTGG CTGGTGAGGC TAGCAATGCC AAGAAACTGT
     2281 ACCAAAGTTT AAAGATTAAT CTCAGTAACA ACATATACAA AGTTTGGGAA GAACAAGGTT
     2341 ATTGTTATGA AAATTACAGT CCGATAGATG GTCATGGTAC TGGTGCTGAG CATTTCACAG
     2401 GCTGGACAGC ACTTGTTGTC AACATCCTTG GACGCTTCTG AATCTATGTA GATATTTTCA
     2461 GTCATATAAA CAGATATGTA ACCAGATATG TACCAGTATG CAGGATGAAA ATTATAAATG
     2521 TTCCAGCTAT TCGAAAAGGG CCTCGCATCT CTTAGTTAGA GCCAGCATTT TCAGCTTTTT
     2581 TTTTCTCGCG TTTATTTACA TTTCGATGCG GCTGTGAGAA AAAGTTAAAA AATCGTGGAA
     2641 ACCAGCAACT GGTAACTAGC AGTCTGGGCC ATTGCAGCTA AAAGCCAGAC AAATAAACAA
     2701 TCGAAAACAC ACTCGAAACA TGCATTATGA AATGTCACAT TTTTTTTTTT CTTTTGGGGA
     2761 TTAATGGTTG CGAAGTGAGG TCTTTTCTAT TTACTGCGGT AAGATGAATA AAAGTTAGGG
     2821 AATGTTATTG TTTACAAGCT GGATACTAGA TCTCAAAATG TTAAAGTGTA AGGACTGACA
     2881 ACAAAATATG CTGCACCGAA AACAAATTAA GAATCTGAGG AGGGACTATT TAAGTGGAAA
     2941 GAAAATTGAA GTTCAATGAT CGTGTTTTCC TTCTGCTTAT CCAAATACAC TGTTATATAT
     3001 TAAGGCAACA GTACTATAAT CGTCAGTTAC GCAACAAAGA CAGTCCACTC TTTTAGAAGA
     3061 ATAAGCCTTT ACTGACATAC CTCCACTGTA ATAAATCTAT TCTATTCTCT GTACTGTTTA
     3121 TCGACTTATT ATTACGCTAC ACTCATTGAT ATAATATCTA ATAGAAAACC ATCATCCTGT
     3181 ACACTTTACT TAAAACCATT ATCTGAGTGT TAAATGTCCA ATTTACTGAC CGTACACCAA
     3241 AATTTGCCTG CATTACCGGT CGATGCAACG AGTGATGAGG TTCGCAAGAA CCTGATGGAC
     3301 ATGTTCAGGG ATCGCCAGGC GTTTTCTGAG CATACCTGGA AAATGCTTCT GTCCGTTTGC
     3361 CGGTCGTGGG CGGCATGGTG CAAGTTGAAT AACCGGAAAT GGTTTCCCGC AGAACCTGAA
     3421 GATGTTCGCG ATTATCTTCT ATATCTTCAG GCGCGCGGTC TGGCAGTAAA AACTATCCAG
     3481 CAACATTTGG GCCAGCTAAA CATGCTTCAT CGTCGGTCCG GGCTGCCACG ACCAAGTGAC
     3541 AGCAATGCTG TTTCACTGGT TATGCGGCGG ATCCGAAAAG AAAACGTTGA TGCCGGTGAA
     3601 CGTGCAAAAC AGGCTCTAGC GTTCGAACGC ACTGATTTCG ACCAGGTTCG TTCACTCATG
     3661 GAAAATAGCG ATCGCTGCCA GGATATACGT AATCTGGCAT TTCTGGGGAT TGCTTATAAC
     3721 ACCCTGTTAC GTATAGCCGA AATTGCCAGG ATCAGGGTTA AAGATATCTC ACGTACTGAC
     3781 GGTGGGAGAA TGTTAATCCA TATTGGCAGA ACGAAAACGC TGGTTAGCAC CGCAGGTGTA
     3841 GAGAAGGCAC TTAGCCTGGG GGTAACTAAA CTGGTCGAGC GATGGATTTC CGTCTCTGGT
     3901 GTAGCTGATG ATCCGAATAA CTACCTGTTT TGCCGGGTCA GAAAAAATGG TGTTGCCGCG
     3961 CCATCTGCCA CCAGCCAGCT ATCAACTCGC GCCCTGGAAG GGATTTTTGA AGCAGCTCAT
     4021 CGACTGATTT ACGGCGCTGA GGATGACTCT GGTCAGAGGT ACCTGGCCTG GTCTGGACAC
     4081 AGTGCCCGTG TCGGAGCCGC GCGAGATATG GCCCGCGCTG GAGTTTCAAT ACCGGAGATC
     4141 ATGCAAGCTG GTGGCTGGAC CAATGTAAAT ATTGTCATGA ACTATATCCG TAACCTGGAT
     4201 AGTGAAACAG GGGCAATGGT GGTCCTGCTG GAAGATGGCG ATCTCGAGCC ATCCGCTGGA
     4261 GACATGAGAG CTGCCAACCT TTGGCCAAGC CCGCTCATGA TCAAACGCTC TAAGGAGAAC
     4321 AGCCTGGCCT TGTCCCTGAC GGCCGACCAG ATGGTCAGTG CCTTGTTGGA TGCTGAGCCC
     4381 CCCATACTCT ATTCCGAGTA TGATCCTACC AGACCCTTCA GTGAAGCTTC GATGATGGGC
     4441 TTACTGACCA ACCTGGCAGA CAGGGAGCTG GTTCACATGA TCAACTGGGC GAAGAGGGTG
     4501 CCAGGCTTTG TGGATTTGAC CCTCCATGAT CAGGTCCACC TTCTAGAATG TGCCTGGCTA
     4561 GAGATCCTGA TGATTGGTCT CGTCTGGCGC TCCATGGAAC ACCCGGGGAA GCTCCTGTTT
     4621 GCTCCTAACT TGCTCCTGGA CAGGAATCAA GGTAAATGTG TGGAAGGCAT GGTGGAGATC
     4681 TTCGACATGC TGCTGGTTAC ATCATCTCGG TTCCGCATGA TGAATCTGCA GGGAGAGGAG
     4741 TTTGTGTGCC TCAAATCTAT TATTTTGCTT AATTCTGGAG TATACACATT TCTGTCCAGC
     4801 ACCCTGAAGT CTCTCGAGGA GAAGGACCAT ATCCACCGAG TCCTGGACAA GATCACAGAC
     4861 ACTTTGATCC ACCTGATGGC CAAGGCAGGC CTGACCCTGC AGCAGCAGCA CCAGCGGCTA
     4921 GCCCAGCTCC TCCTCCTCCT CTCCCACATC AGGCACATGA GTAACGAAGG CATGGAGCAT
     4981 CTGTACAGCA TGAAGTGCAA GAACGTGGTA CCCCTCTATG ACCTGCTGCT GGAGATGCTA
     5041 GACGCCCACC GCCTACATGC GCCCACTAGT CGTGGAGGGG CATCCGTGGA GGAGACGGAC
     5101 CAAAGCCACT TGGCCACTGC GGGCTCTACT TCATCGCATT CCTTGCAAAA GTATTACATC
     5161 ACGGGGGAGG CAGAGGGTTT CCCTGCCACA GTCTGAGTAG AATGCCTGAT ATTGACTCAA
     5221 TATCCGTTGC GTTTCCTGTC AAAAGTATGC GTAGTGCTGA ACATTTCGTG ATGAATGCCA
     5281 CCGAGGAAGA AGCACGGCGC GGTTTTGCTA AAGTGATGTC TGAGTTTGGC GAACTCTTGG
     5341 GTAAGGTTGG AATTGTCGAC CTCGAGTCAT GTAATTAGTT ATGTCACGCT TACATTCACG
     5401 CCCTCCCCCC ACATCCGCTC TAACCGAAAA GGAAGGAGTT AGACAACCTG AAGTCTAGGT
     5461 CCCTATTTAT TTTTTTATAG TTATGTTAGT ATTAAGAACG TTATTTATAT TTCAAATTTT
     5521 TCTTTTTTTT CTGTACAGAC GCGTGTACGC ATGTAACATT ATACTGAAAA CCTTGCTTGA
     5581 GAAGGTTTTG GGACGCTCGG GGGGATCCAC TAGTTCTAGA GCGGCCGCCA CCGCGGTGGA
     5641 GCTCCAGCTT TTGTTCCCTT TAGTGAGGGT TAATTGCGCG CTTGGCGTAA TCATGGTCAT
     5701 AGCTGTTTCC TGTGTGAAAT TGTTATCCGC TCACAATTCC ACACAACATA GGAGCCGGAA
     5761 GCATAAAGTG TAAAGCCTGG GGTGCCTAAT GAGTGAGGTA ACTCACATTA ATTGCGTTGC
     5821 GCTCACTGCC CGCTTTCCAG TCGGGAAACC TGTCGTGCCA GCTGCATTAA TGAATCGGCC
     5881 AACGCGCGGG GAGAGGCGGT TTGCGTATTG GGCGCTCTTC CGCTTCCTCG CTCACTGACT
     5941 CGCTGCGCTC GGTCGTTCGG CTGCGGCGAG CGGTATCAGC TCACTCAAAG GCGGTAATAC
     6001 GGTTATCCAC AGAATCAGGG GATAACGCAG GAAAGAACAT GTGAGCAAAA GGCCAGCAAA
     6061 AGGCCAGGAA CCGTAAAAAG GCCGCGTTGC TGGCGTTTTT CCATAGGCTC CGCCCCCCTG
     6121 ACGAGCATCA CAAAAATCGA CGCTCAAGTC AGAGGTGGCG AAACCCGACA GGACTATAAA
     6181 GATACCAGGC GTTTCCCCCT GGAAGCTCCC TCGTGCGCTC TCCTGTTCCG ACCCTGCCGC
     6241 TTACCGGATA CCTGTCCGCC TTTCTCCCTT CGGGAAGCGT GGCGCTTTCT CATAGCTCAC
     6301 GCTGTAGGTA TCTCAGTTCG GTGTAGGTCG TTCGCTCCAA GCTGGGCTGT GTGCACGAAC
     6361 CCCCCGTTCA GCCCGACCGC TGCGCCTTAT CCGGTAACTA TCGTCTTGAG TCCAACCCGG
     6421 TAAGACACGA CTTATCGCCA CTGGCAGCAG CCACTGGTAA CAGGATTAGC AGAGCGAGGT
     6481 ATGTAGGCGG TGCTACAGAG TTCTTGAAGT GGTGGCCTAA CTACGGCTAC ACTAGAAGGA
     6541 CAGTATTTGG TATCTGCGCT CTGCTGAAGC CAGTTACCTT CGGAAAAAGA GTTGGTAGCT
     6601 CTTGATCCGG CAAACAAACC ACCGCTGGTA GCGGTGGTTT TTTTGTTTGC AAGCAGCAGA
     6661 TTACGCGCAG AAAAAAAGGA TCTCAAGAAG ATCCTTTGAT CTTTTCTACG GGGTCTGACG
     6721 CTCAGTGGAA CGAAAACTCA CGTTAAGGGA TTTTGGTCAT GAGATTATCA AAAAGGATCT
     6781 TCACCTAGAT CCTTTTAAAT TAAAAATGAA GTTTTAAATC AATCTAAAGT ATATATGAGT
     6841 AAACTTGGTC TGACAGTTAC CAATGCTTAA TCAGTGAGGC ACCTATCTCA GCGATCTGTC
     6901 TATTTCGTTC ATCCATAGTT GCCTGACTCC CCGTCGTGTA GATAACTACG ATACGGGAGG
     6961 GCTTACCATC TGGCCCCAGT GCTGCAATGA TACCGCGAGA CCCACGCTCA CCGGCTCCAG
     7021 ATTTATCAGC AATAAACCAG CCAGCCGGAA GGGCCGAGCG CAGAAGTGGT CCTGCAACTT
     7081 TATCCGCCTC CATCCAGTCT ATTAATTGTT GCCGGGAAGC TAGAGTAAGT AGTTCGCCAG
     7141 TTAATAGTTT GCGCAACGTT GTTGCCATTG CTACAGGCAT CGTGGTGTCA CGCTCGTCGT
     7201 TTGGTATGGC TTCATTCAGC TCCGGTTCCC AACGATCAAG GCGAGTTACA TGATCCCCCA
     7261 TGTTGTGCAA AAAAGCGGTT AGCTCCTTCG GTCCTCCGAT CGTTGTCAGA AGTAAGTTGG
     7321 CCGCAGTGTT ATCACTCATG GTTATGGCAG CACTGCATAA TTCTCTTACT GTCATGCCAT
     7381 CCGTAAGATG CTTTTCTGTG ACTGGTGAGT ACTCAACCAA GTCATTCTGA GAATAGTGTA
     7441 TGCGGCGACC GAGTTGCTCT TGCCCGGCGT CAATACGGGA TAATACCGCG CCACATAGCA
     7501 GAACTTTAAA AGTGCTCATC ATTGGAAAAC GTTCTTCGGG GCGAAAACTC TCAAGGATCT
     7561 TACCGCTGTT GAGATCCAGT TCGATGTAAC CCACTCGTGC ACCCAACTGA TCTTCAGCAT
     7621 CTTTTACTTT CACCAGCGTT TCTGGGTGAG CAAAAACAGG AAGGCAAAAT GCCGCAAAAA
     7681 AGGGAATAAG GGCGACACGG AAATGTTGAA TACTCATACT CTTCCTTTTT CAATATTATT
     7741 GAAGCATTTA TCAGGGTTAT TGTCTCATGA GCGGATACAT ATTTGAATGT ATTTAGAAAA
     7801 ATAAACAAAT AGGGGTTCCG CGCACATTTC CCCGAAAAGT GCCACCTGGG TCCTTTTCAT
     7861 CACGTGCTAT AAAAATAATT ATAATTTAAA TTTTTTAATA TAAATATATA AATTAAAAAT
     7921 AGAAAGTAAA AAAAGAAATT AAAGAAAAAA TAGTTTTTGT TTTCCGAAGA TGTAAAAGAC
     7981 TCTAGGGGGA TCGCCAACAA ATACTACCTT TTATCTTGCT CTTCCTGCTC TCAGGTATTA
     8041 ATGCCGAATT GTTTCATCTT GTCTGTGTAG AAGACCACAC ACGAAAATCC TGTGATTTTA
     8101 CATTTTACTT ATCGTTAATC GAATGTATAT CTATTTAATC TGCTTTTCTT GTCTAATAAA
     8161 TATATATGTA AAGTACGCTT TTTGTTGAAA TTTTTTAAAC CTTTGTTTAT TTTTTTTTCT
     8221 TCATTCCGTA ACTCTTCTAC CTTCTTTATT TACTTTCTAA AATCCAAATA CAAAACATAA
     8281 AAATAAATAA ACACAGAGTA AATTCCCAAA TTATTCCATC ATTAAAAGAT ACGAGGCGCG
     8341 TGTAAGTTAC AGGCAAGCGA TCCGTCCTAA GAAACCA
//
