# Supplementary material for: L-SCRaMbLE as a tool for light-controlled Cre-mediated recombination in yeast
Source: Nat Commun. 2018 May 22;9:1931. doi: 10.1038/s41467-017-02208-6 (PMC5964156; doi:10.1038/s41467-017-02208-6)
Supplement: Supplementary file 13 — Supplementary Data 10 [file 41467_2017_2208_MOESM13_ESM.txt]

LOCUS       pLM494     16125 bp    DNA     circular UNA 03-AUG-2016
DEFINITION  .
FEATURES             Location/Qualifiers
     promoter        196..410
                     /label="pURA"
                     /ApEinfo_revcolor=#ffef86
                     /ApEinfo_fwdcolor=#ffef86
     CDS             411..1214
                     /label=URA3
     misc_feature    2066..2099
                     /feature_type="Misc. feat."
                     /label="loxp"
                     /ApEinfo_revcolor=#ffef86
                     /ApEinfo_fwdcolor=#ffef86
     misc_feature    2100..2159
                     /label="Adapter1_3'"
                     /ApEinfo_revcolor=#9eafd2
                     /ApEinfo_fwdcolor=#9eafd2
     promoter        2164..2663
                     /label="pTIP1"
                     /ApEinfo_revcolor=#b1ff67
                     /ApEinfo_fwdcolor=#b1ff67
     CDS             2665..3795
                     /label=crtE
     misc_feature    3800..3999
                     /label="terminator ACS2"
                     /ApEinfo_revcolor=#ff0000
                     /ApEinfo_fwdcolor=#ff0000
     misc_feature    4004..4044
                     /label="Adapter3_5'"
                     /ApEinfo_revcolor=#800080
                     /ApEinfo_fwdcolor=#800080
     misc_feature    4045..4063
                     /label="Adapter3_5'"
                     /ApEinfo_revcolor=#800080
                     /ApEinfo_fwdcolor=#800080
     misc_feature    4068..4101
                     /feature_type="Misc. feat."
                     /label="loxp"
                     /ApEinfo_revcolor=#ffef86
                     /ApEinfo_fwdcolor=#ffef86
     misc_feature    4102..4131
                     /label="Adapter3_3'"
                     /ApEinfo_revcolor=#ce00ce
                     /ApEinfo_fwdcolor=#ce00ce
     misc_feature    4132..4142
                     /label="Adapter3_3'"
                     /ApEinfo_revcolor=#ce00ce
                     /ApEinfo_fwdcolor=#ce00ce
     promoter        4147..4646
                     /label="pPGK1"
                     /ApEinfo_revcolor=#b1ff67
                     /ApEinfo_fwdcolor=#b1ff67
     CDS             4648..6396
                     /label=crtI
     terminator      6401..6600
                     /label="ttASC1"
                     /ApEinfo_revcolor=#ff0000
                     /ApEinfo_fwdcolor=#ff0000
     misc_feature    6605..6645
                     /label="Adapter 4_5'"
                     /ApEinfo_revcolor=#ff0080
                     /ApEinfo_fwdcolor=#ff0080
     misc_feature    6646..6664
                     /label="Adapter 4_5'"
                     /ApEinfo_revcolor=#ff0080
                     /ApEinfo_fwdcolor=#ff0080
     misc_feature    6669..6702
                     /feature_type="Misc. feat."
                     /label="loxp"
                     /ApEinfo_revcolor=#ffef86
                     /ApEinfo_fwdcolor=#ffef86
     misc_feature    6703..6721
                     /label="Adapter7_3'"
                     /ApEinfo_revcolor=#400080
                     /ApEinfo_fwdcolor=#400080
     promoter        6726..7225
                     /label="pTDH3"
                     /ApEinfo_revcolor=#b1ff67
                     /ApEinfo_fwdcolor=#b1ff67
     CDS             7227..9248
                     /label=crttYB-2
     terminator      9253..9452
                     /label="ttCIT1"
                     /ApEinfo_revcolor=#ff0000
                     /ApEinfo_fwdcolor=#ff0000
     misc_feature    9457..9476
                     /label="Adapter8_5'"
                     /ApEinfo_revcolor=#ff9ccd
                     /ApEinfo_fwdcolor=#ff9ccd
     misc_feature    9477..9500
                     /label="Adapter8_5'"
                     /ApEinfo_revcolor=#ff9ccd
                     /ApEinfo_fwdcolor=#ff9ccd
     misc_feature    9505..9538
                     /feature_type="Misc. feat."
                     /label="loxpsym"
                     /ApEinfo_revcolor=#ffef86
                     /ApEinfo_fwdcolor=#ffef86
     misc_feature    9539..9575
                     /label="Adapter8_3'"
                     /ApEinfo_revcolor=#ec0076
                     /ApEinfo_fwdcolor=#ec0076
     promoter        9580..9987
                     /label="ZEO1 promoter"
                     /ApEinfo_revcolor=#b1ff67
                     /ApEinfo_fwdcolor=#b1ff67
     CDS             9992..11566
                     /label="tHMG1 ORF"
                     /ApEinfo_revcolor=#f58a5e
                     /ApEinfo_fwdcolor=#f58a5e
     terminator      11568..11767
                     /label="ttACS2"
                     /ApEinfo_revcolor=#ff0000
                     /ApEinfo_fwdcolor=#ff0000
     misc_feature    11772..11802
                     /label="Adapter9_5'"
                     /ApEinfo_revcolor=#9eafd2
                     /ApEinfo_fwdcolor=#9eafd2
     misc_feature    11803..11822
                     /label="Adapter9_5'"
                     /ApEinfo_revcolor=#9eafd2
                     /ApEinfo_fwdcolor=#9eafd2
     misc_feature    11827..11860
                     /feature_type="Misc. feat."
                     /label="loxp"
                     /ApEinfo_revcolor=#ffef86
                     /ApEinfo_fwdcolor=#ffef86
     misc_feature    11861..11900
                     /label="Adapter4_3'"
                     /ApEinfo_revcolor=#ff9ccd
                     /ApEinfo_fwdcolor=#ff9ccd
     misc_feature    11905..12276
                     /label="KAN TU"
                     /ApEinfo_revcolor=#85dae9
                     /ApEinfo_fwdcolor=#85dae9
     CDS             12268..13077
                     /label=kan
     misc_feature    13078..13127
                     /label="KAN TU"
                     /ApEinfo_revcolor=#85dae9
                     /ApEinfo_fwdcolor=#85dae9
     misc_feature    13310..13323
                     /label="Adapter7_5'"
                     /ApEinfo_revcolor=#ff9ccd
                     /ApEinfo_fwdcolor=#ff9ccd
     misc_feature    13324..13344
                     /label="Adapter7_5'"
                     /ApEinfo_revcolor=#ff9ccd
                     /ApEinfo_fwdcolor=#ff9ccd
     CDS             complement(14605..14748)
                     /label="AMP4"
                     /ApEinfo_revcolor=#cb1e22
                     /ApEinfo_fwdcolor=#cb1e22
     CDS             complement(14750..15465)
                     /label="AMP4"
                     /ApEinfo_revcolor=#cb1e22
                     /ApEinfo_fwdcolor=#cb1e22
     misc_feature    15597..16114
                     /label="CEN/ARS"
                     /ApEinfo_revcolor=#ff5bf9
                     /ApEinfo_fwdcolor=#ff5bf9
ORIGIN
        1 TTATTATCAT GACATTAACC TATAAAAATA GGCGTATCAC GAGGCCCTTT GTCACAGCTT
       61 GTCTGTAAGC GGATGCCGGG AGCAGACAAG CCCGTCAGGG CGCGTCAGCG GGTGTTGGCG
      121 GGTGTCGGGG CTGGCTTAAC TATGCGGCAT CAGAGCAGAT TGTACTGAGA GTGCACCATA
      181 CCACAGCTTT TCAATTCAAT TCATCATTTT TTTTTTATTC TTTTTTTTGA TTTCGGTTTC
      241 TTTGAAATTT TTTTGATTCG GTAATCTCCG AACAGAAGGA AGAACGAAGG AAGGAGCACA
      301 GACTTAGATT GGTATATATA CGCATATGTA GTGTTGAAGA AACATGAAAT TGCCCAGTAT
      361 TCTTAACCCA ACTGCACAGA ACAAAAACCT GCAGGAAACG AAGATAAATC ATGTCGAAAG
      421 CTACATATAA GGAACGTGCT GCTACTCATC CTAGTCCTGT TGCTGCCAAG CTATTTAATA
      481 TCATGCACGA AAAGCAAACA AACTTGTGTG CTTCATTGGA TGTTCGTACC ACCAAGGAAT
      541 TACTGGAGTT AGTTGAAGCA TTAGGTCCCA AAATTTGTTT ACTAAAAACA CATGTGGATA
      601 TCTTGACTGA TTTTTCCATG GAGGGCACAG TTAAGCCGCT AAAGGCATTA TCCGCCAAGT
      661 ACAATTTTTT ACTCTTCGAA GACAGAAAAT TTGCTGACAT TGGTAATACA GTCAAATTGC
      721 AGTACTCTGC GGGTGTATAC AGAATAGCAG AATGGGCAGA CATTACGAAT GCACACGGTG
      781 TGGTGGGCCC AGGTATTGTT AGCGGTTTGA AGCAGGCGGC AGAAGAAGTA ACAAAGGAAC
      841 CTAGAGGCCT TTTGATGTTA GCAGAATTGT CATGCAAGGG CTCCCTATCT ACTGGAGAAT
      901 ATACTAAGGG TACTGTTGAC ATTGCGAAGA GCGACAAAGA TTTTGTTATC GGCTTTATTG
      961 CTCAAAGAGA CATGGGTGGA AGAGATGAAG GTTACGATTG GTTGATTATG ACACCCGGTG
     1021 TGGGTTTAGA TGACAAGGGT GACGCATTGG GTCAACAGTA TAGAACCGTG GATGATGTGG
     1081 TTTCTACAGG ATCTGACATT ATTATTGTTG GAAGAGGACT ATTTGCAAAG GGAAGGGATG
     1141 CTAAGGTAGA GGGTGAACGT TACAGAAAAG CAGGCTGGGA AGCATATTTG AGAAGATGCG
     1201 GCCAGCAAAA CTAAAAAACT GTATTATAAG TAAATGCATG TATACTAAAC TCACAAATTA
     1261 GAGCTTCAAT TTAATTATAT CAGTTATTAC CCTATGCGGT GTGAAATACC GCACAGATGC
     1321 GTAAGGAGAA AATACCGCAT CAGGAAATTG TAAACGTTAA TATTTTGTTA AAATTCGCGT
     1381 TAAATTTTTG TTAAATCAGC TCATTTTTTA ACCAATAGGC CGAAATCGGC AAAATCCCTT
     1441 ATAAATCAAA AGAATAGACC GAGATAGGGT TGAGTGTTGT TCCAGTTTGG AACAAGAGTC
     1501 CACTATTAAA GAACGTGGAC TCCAACGTCA AAGGGCGAAA AACCGTCTAT CAGGGCGATG
     1561 GCCCACTACG TGAACCATCA CCCTAATCAA GTTTTTTGGG GTCGAGGTGC CGTAAAGCAC
     1621 TAAATCGGAA CCCTAAAGGG AGCCCCCGAT TTAGAGCTTG ACGGGGAAAG CCGGCGAACG
     1681 TGGCGAGAAA GGAAGGGAAG AAAGCGAAAG GAGCGGGCGC TAGGGCGCTG GCAAGTGTAG
     1741 CGGTCACGCT GCGCGTAACC ACCACACCCG CCGCGCTTAA TGCGCCGCTA CAGGGCGCGT
     1801 CGCGCCATTC GCCATTCAGG CTGCGCAACT GTTGGGAAGG GCGATCGGTG CGGGCCTCTT
     1861 CGCTATTACG CCAGCTGGCG AAAGGGGGAT GTGCTGCAAG GCGATTAAGT TGGGTAACGC
     1921 CAGGGTTTTC CCAGTCACGA CGTTGTAAAA CGACGGCCAG TGAGCGCGCG TAATACGACT
     1981 CACTATAGGG CGAATTGGGT ACCGGGCCCC CCCTCGAGGT CGACGGTATC GATAAGCTTG
     2041 ATATCGAATT CCTGCAGCCC CCAGTATAAC TTCGTATAAT GTACATTATA CGAAGTTATT
     2101 ATTAGCGGCG CCGGGAAATC CAGCATATTC TCGCGGCCCT GAGCAGTAGG TGTCTCGGGC
     2161 AGTCAATATT CCCAAAAAGA GCATCAGACG ATCTGGTTAT GGTTTTTCTT GACTATAACC
     2221 TTAATTATGA GACTAATGTC TTCGGGAGGT CCCTTTTCCG ATTTTCCGAC TCTTTTCCGT
     2281 TGAAGAATGT ACTTGTGGTT TTGAATCCTA CGGCAGTTAT TGCGGCGGTT TGGCCCTTTC
     2341 TTTCAAAGAT TGTGATGGAA ATAATTGATT GTTCCGGGAA ATGTGTCTTA TTTTCTAAAA
     2401 GCATCTTTTT TTCTCTCCAA TTCTTCGAGC TATTTCCAGT AAAGGAAAAA AAAGGTTTGC
     2461 TGTAAGGGTG AATATGTCTC CAACCTCTTT GAGGTACTGC GTTGCTTCAT TCACCATTTA
     2521 ATATAAATAG TACATTGGCA GCCCTCTTTC AAACGTCAAT TATTCTCGCT TGCCTAACTT
     2581 TGTTCGGACC GAAATTATAA AGGCATTCAA TCAGTAACAA TAATTGCTAT TGCATAACTA
     2641 TACCCTCTGC TAAATAAAAT AAAAATGGAT TACGCGAACA TCCTCACAGC AATTCCACTC
     2701 GAGTTTACTC CTCAGGATGA TATCGTGCTC CTTGAACCGT ATCACTACCT AGGAAAGAAC
     2761 CCTGGAAAAG AAATTCGATC ACAACTCATC GAGGCTTTCA ACTATTGGTT GGATGTCAAG
     2821 AAGGAGGATC TCGAGGTCAT CCAGAACGTT GTTGGCATGC TACATACCGC TAGCTTATTA
     2881 ATGGACGATG TGGAGGATTC ATCGGTCCTC AGGCGTGGGT CGCCTGTGGC CCATCTAATT
     2941 TACGGGATTC CGCAGACAAT AAACACTGCA AACTACGTCT ACTTTCTGGC TTATCAAGAG
     3001 ATCTTCAAGC TTCGCCCAAC ACCGATACCC ATGCCTGTAA TTCCTCCTTC ATCTGCTTCG
     3061 CTTCAATCAT CAGTCTCCTC TGCATCCTCC TCCTCCTCGG CCTCGTCTGA AAACGGGGGC
     3121 ACGTCAACTC CTAATTCGCA GATTCCGTTC TCGAAAGATA CGTATCTTGA TAAAGTGATC
     3181 ACAGACGAGA TGCTTTCCCT CCATAGAGGG CAAGGCCTGG AGCTATTCTG GAGAGATAGT
     3241 CTGACGTGTC CTAGCGAAGA GGAATATGTG AAAATGGTTC TTGGAAAGAC GGGAGGTTTG
     3301 TTCCGTATAG CGGTCAGATT GATGATGGCA AAGTCAGAAT GTGACATAGA CTTTGTCCAG
     3361 CTTGTCAACT TGATCTCAAT ATACTTCCAG ATCAGGGATG ACTATATGAA CCTTCAGTCT
     3421 TCTGAGTATG CCCATAATAA GAATTTTGCA GAGGACCTCA CAGAAGGAAA ATTCAGTTTT
     3481 CCCACTATCC ACTCGATTCA TGCCAACCCC TCATCGAGAC TCGTCATCAA TACGTTGCAG
     3541 AAGAAATCGA CCTCTCCTGA GATCCTTCAC CACTGTGTAA ACTACATGCG CACAGAAACC
     3601 CACTCATTCG AATATACTCA GGAAGTCCTC AACACCTTGT CAGGTGCACT CGAGAGAGAA
     3661 CTAGGAAGGC TTCAAGGAGA GTTCGCAGAA GCTAACTCAA AGATTGATCT TGGTGACGTA
     3721 GAGTCGGAAG GAAGAACGGG GAAGAACGTC AAATTGGAAG CGATCCTGAA AAAGCTAGCC
     3781 GATATCCCTC TGTGATGAGA CTTAAATGAG AAAAATTTCG TAATGAGATA AAATTTCGCT
     3841 CCTTTTCTGT TTTCTATTTT CTATTTTCCC AACTTTTGCT CTATTCAGTT ATAAATTACT
     3901 ATTTATCCAT CAGTTAAAAA ACAAGATCTT TTACTGGTCA GCTAGGAAAG CGAAAATACA
     3961 AAGACTTTAT GCACTTAGTG ATATATATGT ATAGATATAT TTTGGAGGTA CTGGCCTAGC
     4021 GTCGTGGCCC GGGAGAGACA GTTTAGTAGT GACTCGCGGC CACCCTGATA ACTTCGTATA
     4081 ATGTACATTA TACGAAGTTA TTGAACTCGC ATGTCTGGGG TTGTGGTCAG GCCTTGTCAA
     4141 TTCAGTTGTT TGCAAAAAGA ACAAAACTGA AAAAACCCAG ACACGCTCGA CTTCCTGTCT
     4201 TCCTATTGAT TGCAGCTTCC AATTTCGTCA CACAACAAGG TCCTAGCGAC GGCTCACAGG
     4261 TTTTGTAACA AGCAATCGAA GGTTCTGGAA TGGCGGGAAA GGGTTTAGTA CCACATGCTA
     4321 TGATGCCCAC TGTGATCTCC AGAGCAAAGT TCGTTCGATC GTACTGTTAC TCTCTCTCTT
     4381 TCAAACAGAA TTGTCCGAAT CGTGTGACAA CAACAGCCTG TTCTCACACA CTCTTTTCTT
     4441 CTAACCAAGG GGGTGGTTTA GTTTAGTAGA ACCTCGTGAA ACTTACATTT ACATATATAT
     4501 AAACTTGCAT AAATTGGTCA ATGCAAGAAA TACATATTTG GTCTTTTCTA ATTCGTAGTT
     4561 TTTCAAGTTC TTAGATGCTT TCTTTTTCTC TTTTTTACAG ATCATCAAGG AAGTAATTAT
     4621 CTACTTTTTA CAACAAATAT AAAACAAATG GGAAAAGAAC AAGATCAGGA TAAACCCACA
     4681 GCTATCATCG TGGGATGTGG TATCGGTGGA ATCGCCACTG CCGCTCGTCT TGCTAAAGAA
     4741 GGTTTCCAGG TCACGGTGTT CGAGAAGAAC GACTACTCCG GAGGTCGATG CTCTTTAATC
     4801 GAGCGAGATG GTTATCGATT CGATCAGGGG CCCAGTTTGC TGCTCTTGCC AGATCTCTTC
     4861 AAGCAGACAT TCGAAGATTT GGGAGAGAAG ATGGAAGATT GGGTCGATCT CATCAAGTGT
     4921 GAACCCAACT ATGTTTGCCA CTTCCACGAT GAAGAGACTT TCACTCTTTC AACCGACATG
     4981 GCGTTGCTCA AGCGGGAAGT CGAGCGTTTT GAAGGCAAAG ATGGATTTGA TCGGTTCTTG
     5041 TCGTTTATCC AAGAAGCCCA CAGACATTAC GAGCTTGCTG TCGTTCACGT CCTGCAGAAG
     5101 AACTTCCCTG GCTTCGCAGC ATTCTTACGG CTACAGTTCA TTGGCCAAAT CCTGGCTCTT
     5161 CACCCCTTCG AGTCTATCTG GACAAGAGTT TGTCGATATT TCAAGACCGA CAGATTACGA
     5221 AGAGTCTTCT CGTTTGCAGT GATGTACATG GGTCAAAGCC CATACAGTGC GCCCGGAACA
     5281 TATTCCTTGC TCCAATACAC CGAATTGACC GAGGGCATCT GGTATCCGAG AGGAGGCTTT
     5341 TGGCAGGTTC CTAATACTCT TCTTCAGATC GTCAAGCGCA ACAATCCCTC AGCCAAGTTC
     5401 AATTTCAACG CTCCAGTTTC CCAGGTTCTT CTCTCTCCTG CCAAGGACCG AGCGACTGGT
     5461 GTTCGACTTG AATCCGGCGA GGAACATCAC GCCGATGTTG TGATTGTCAA TGCTGACCTC
     5521 GTTTACGCCT CCGAGCACTT GATTCCTGAC GATGCCAGAA ACAAGATTGG CCAACTGGGT
     5581 GAAGTCAAGA GAAGTTGGTG GGCTGACTTA GTTGGTGGAA AGAAGCTCAA GGGAAGTTGC
     5641 AGTAGTTTGA GCTTCTACTG GAGCATGGAC CGAATCGTGG ACGGTCTGGG CGGACACAAT
     5701 ATCTTCTTGG CCGAGGACTT CAAGGGATCA TTCGACACAA TCTTCGAGGA GTTGGGACTC
     5761 CCAGCCGATC CTTCCTTTTA CGTGAACGTT CCCTCGCGAA TCGATCCTTC TGCCGCTCCC
     5821 GAAGGCAAAG ATGCTATCGT CATTCTTGTG CCGTGTGGCC ATATCGACGC TTCGAACCCT
     5881 CAAGATTACA ACAAGCTTGT TGCTCGGGCA AGGAAGTTTG TGATCCACAC GCTTTCCGCC
     5941 AAGCTTGGAC TTCCCGACTT TGAAAAAATG ATTGTGGCAG AGAAGGTTCA CGATGCTCCC
     6001 TCTTGGGAGA AAGAATTCAA CCTCAAGGAC GGAAGCATCT TGGGACTGGC TCACAACTTT
     6061 ATGCAAGTTC TTGGTTTCAG GCCGAGCACC AGACATCCCA AGTATGACAA GTTGTTCTTT
     6121 GTCGGGGCTT CGACTCATCC CGGAACTGGG GTTCCCATCG TCTTGGCTGG AGCCAAGTTA
     6181 ACTGCCAACC AAGTTCTCGA ATCCTTTGAC CGATCCCCAG CTCCAGATCC CAATATGTCA
     6241 CTCTCCGTAC CATATGGAAA ACCTCTCAAA TCAAATGGAA CGGGTATCGA TTCTCAGGTC
     6301 CAGCTGAAGT TCATGGATTT GGAGAGATGG GTATACCTTT TGGTGTTGTT GATTGGGGCC
     6361 GTGATCGCTC GATCCGTTGG TGTTCTTGCT TTCTGATGAG AGAATATGTA TAAAGTTCAT
     6421 TTGTTCTTTT ATGTATCTTC TAGTTATTGG TCATGTTTAA AATGGTAAAA ATAAAGAAAA
     6481 TAATTTCTAT ATTTTAGTGT ATAATATAAT CGTCATAGAT TTCGAAGTAA TGAAAGAAAG
     6541 GTTATCATTA GGTACTATAA ACTATGCTTT CTGTTTGCTG CGAAAATACA TATGTACAGT
     6601 TTTTTTGGCG TTAATTGTAG CTTATTTCCC GCCCTGTGAT TGAGGCGGGA TGGTGTCCCC
     6661 AGGGAATGAT AACTTCGTAT AATGTACATT ATACGAAGTT ATTTAGAACG GCCACCGTCC
     6721 TCAGTACAGT TTATTCCTGG CATCCACTAA ATATAATGGA GCCCGCTTTT TAAGCTGGCA
     6781 TCCAGAAAAA AAAAGAATCC CAGCACCAAA ATATTGTTTT CTTCACCAAC CATCAGTTCA
     6841 TAGGTCCATT CTCTTAGCGC AACTACAGAG AACAGGGGCA CAAACAGGCA AAAAACGGGC
     6901 ACAACCTCAA TGGAGTGATG CAACCTGCCT GGAGTAAATG ATGACACAAG GCAATTGACC
     6961 CACGCATGTA TCTATCTCAT TTTCTTACAC CTTCTATTAC CTTCTGCTCT CTCTGATTTG
     7021 GAAAAAGCTG AAAAAAAAGG TTGAAACCAG TTCCCTGAAA TTATTCCCCT ACTTGACTAA
     7081 TAAGTATATA AAGACGGTAG GTATTGATTG TAATTCTGTA AATCTATTTC TTAAACTTCT
     7141 TAAATTCTAC TTTTATAGTT AGTCTTTTTT TTAGTTTTAA AACACCAAGA ACTTAGTTTC
     7201 GAATAAACAC ACATAAACAA ACAAAAATGA CGGCTCTCGC ATATTACCAG ATCCATCTGA
     7261 TCTATACTCT CCCAATTCTT GGTCTTCTCG GCCTGCTCAC TTCCCCGATT TTGACAAAAT
     7321 TTGACATCTA CAAAATATCG ATCCTCGTAT TTATTGCGTT TAGTGCAACC ACACCATGGG
     7381 ACTCATGGAT CATCAGAAAT GGCGCATGGA CATATCCATC AGCGGAGAGT GGCCAAGGCG
     7441 TGTTTGGAAC GTTTCTAGAT GTTCCATATG AAGAGTACGC TTTCTTTGTC ATTCAAACCG
     7501 TAATCACCGG CTTGGTCTAC GTCTTGGCAA CTAGGCACCT TCTCCCATCT CTCGCGCTTC
     7561 CCAAGACTAG ATCGTCCGCC CTTTCTCTCG CGCTCAAGGC GCTCATCCCT CTGCCCATTA
     7621 TCTACCTATT TACCGCTCAC CCCAGCCCAT CGCCCGACCC GCTCGTGACA GATCACTACT
     7681 TCTACATGCG GGCACTCTCC TTACTCATCA CCCCACCTAC CATGCTCTTG GCAGCATTAT
     7741 CAGGCGAATA TGCTTTCGAT TGGAAAAGTG GCCGAGCAAA GTCAACTATT GCAGCAATCA
     7801 TGATCCCGAC GGTGTATCTG ATTTGGGTAG ATTATGTTGC TGTCGGTCAA GACTCTTGGT
     7861 CGATCAACGA TGAGAAGATT GTAGGGTGGA GGCTTGGAGG TGTACTACCC ATTGAGGAAG
     7921 CTATGTTCTT CTTACTGACG AATCTAATGA TTGTTCTGGG TCTGTCTGCC TGCGATCATA
     7981 CTCAGGCCCT ATACCTGCTA CACGGTCGAA CTATTTATGG CAACAAAAAG ATGCCATCTT
     8041 CATTTCCCCT CATTACACCG CCTGTGCTCT CCCTGTTTTT TAGCAGCCGA CCATACTCTT
     8101 CTCAGCCAAA ACGTGACTTG GAACTGGCAG TCAAGTTGTT GGAGGAAAAG AGCCGGAGCT
     8161 TTTTTGTTGC CTCGGCTGGA TTTCCTAGCG AAGTTAGGGA GAGGCTGGTT GGACTATACG
     8221 CATTCTGCCG GGTGACTGAT GATCTTATCG ACTCTCCTGA AGTATCTTCC AACCCGCATG
     8281 CCACAATTGA CATGGTATCC GATTTTCTTA CCCTACTATT TGGGCCCCCG CTACACCCTT
     8341 CGCAACCTGA CAAGATCCTT TCTTCGCCTT TACTTCCTCC TTCGCACCCT TCCCGACCCA
     8401 CGGGAATGTA TCCCCTCCCG CCTCCTCCTT CGCTCTCGCC TGCCGAGCTC GTTCAATTCC
     8461 TTACCGAAAG GGTTCCCGTT CAATACCATT TCGCCTTCAG GTTGCTCGCT AAGTTGCAAG
     8521 GGCTGATCCC TCGATACCCA CTCGACGAAC TCCTTAGAGG ATACACCACT GATCTTATCT
     8581 TTCCCTTATC GACAGAGGCA GTCCAGGCTC GGAAGACGCC TATCGAGACA ACAGCTGACT
     8641 TGCTGGACTA TGGTCTATGT GTAGCAGGCT CAGTCGCCGA GCTATTGGTC TATGTCTCTT
     8701 GGGCAAGTGC ACCAAGTCAG GTCCCTGCCA CCATAGAAGA AAGAGAAGCT GTGTTAGTGG
     8761 CAAGCCGAGA GATGGGAACT GCCCTTCAGT TGGTGAACAT TGCTAGGGAC ATTAAAGGGG
     8821 ACGCAACAGA AGGGAGATTT TACCTACCAC TCTCATTCTT TGGTCTTCGG GATGAATCAA
     8881 AGCTTGCGAT CCCGACTGAT TGGACGGAAC CTCGGCCTCA AGATTTCGAC AAACTCCTCA
     8941 GTCTATCTCC TTCGTCCACA TTACCATCTT CAAACGCCTC AGAAAGCTTC CGGTTCGAAT
     9001 GGAAGACGTA CTCGCTTCCA TTAGTCGCCT ACGCAGAGGA TCTTGCCAAA CATTCTTATA
     9061 AGGGAATTGA CCGACTTCCT ACCGAGGTTC AAGCGGGAAT GCGAGCGGCT TGCGCGAGCT
     9121 ACCTACTGAT CGGCCGAGAG ATCAAAGTCG TTTGGAAAGG AGATGTCGGA GAGAGAAGGA
     9181 CAGTTGCCGG ATGGAGGAGA GTACGGAAAG TCTTGAGTGT GGTCATGAGC GGATGGGAAG
     9241 GGCAGTAATG AGAGGAAAAT TTGATTTTTG ATTCAGGGTA TGCGACTATT CAAACACGTA
     9301 TTTTCATATA CGAATGAGTA GTTTATAATT TATATAAATA TATATTACAT AAGGAAATGG
     9361 CTATGACTTC ATGATTTTTA CGCTTTGAGT CCCCTATGCC TACCGGTTAT GTTATATACT
     9421 TGGCAAATGA TATCAATGAA TAGAAAACAA AATTTTTGCA CGGCGCTAGG TGTGATATCG
     9481 TACACTTGGG AGAAGTCAGA TGAGATAACT TCGTATAATG TACATTATAC GAAGTTATAA
     9541 CTCTCCGCAG CACCTCCGGA CTATGCCCGA GTGGTCAGTG TTAAACGTGT GGTTTATGGG
     9601 TGCACCAGGG CTTTATCGTG TTTTATATCG ATGGCGATTT GTGCCTCCAG TGTATTTTTG
     9661 TATATCCAAT TAAGGTTTCT TACCTAATTT TATTTTTATC ATCTTTAGTT AATGCTGGTT
     9721 TGCTCTGTTT CTGCTGCTTT CTGTGCGGTT CTCCTCTTCT CTTGTTTCTT CGTGTTGTCC
     9781 CCCATCGCCG ATGGGCTTAT ATGGCGTATA TATATAGAGC GAGTTTTTAC GTCGAAGATC
     9841 ATCTCAGTTT GCTTGATAGC CTTTCTACTT TATTACTTTC GTTTTTAACC TCATTATACT
     9901 TTAGTTTTCT TTGATCGGTT TTTTTCTCTG TATACTTAAA AGTTCAAATC AAAGAAACAT
     9961 ACAAAACTAC GTTTATATCA ATTAATAAAT GGACCAATTG GTGAAAACTG AAGTCACCAA
    10021 GAAGTCTTTT ACTGCTCCTG TACAAAAGGC TTCTACACCA GTTTTAACCA ATAAAACAGT
    10081 CATTTCTGGA TCGAAAGTCA AAAGTTTATC ATCTGCGCAA TCGAGCTCAT CAGGACCTTC
    10141 ATCATCTAGT GAGGAAGATG ATTCCCGCGA TATTGAAAGC TTGGATAAGA AAATACGTCC
    10201 TTTAGAAGAA TTAGAAGCAT TATTAAGTAG TGGAAATACA AAACAATTGA AGAACAAAGA
    10261 GGTCGCTGCC TTGGTTATTC ACGGTAAGTT ACCTTTGTAC GCTTTGGAGA AAAAATTAGG
    10321 TGATACTACG AGAGCGGTTG CGGTACGTAG GAAGGCTCTT TCAATTTTGG CAGAAGCTCC
    10381 TGTATTAGCA TCTGATCGTT TACCATATAA AAATTATGAC TACGACCGCG TATTTGGCGC
    10441 TTGTTGTGAA AATGTTATAG GTTACATGCC TTTGCCCGTT GGTGTTATAG GCCCCTTGGT
    10501 TATCGATGGT ACATCTTATC ATATACCAAT GGCAACTACA GAGGGTTGTT TGGTAGCTTC
    10561 TGCCATGCGT GGCTGTAAGG CAATCAATGC TGGCGGTGGT GCAACAACTG TTTTAACTAA
    10621 GGATGGTATG ACAAGAGGCC CAGTAGTCCG TTTCCCAACT TTGAAAAGAT CTGGTGCCTG
    10681 TAAGATATGG TTAGACTCAG AAGAGGGACA AAACGCAATT AAAAAAGCTT TTAACTCTAC
    10741 ATCAAGATTT GCACGTCTGC AACATATTCA AACTTGTCTA GCAGGAGATT TACTCTTCAT
    10801 GAGATTTAGA ACAACTACTG GTGACGCAAT GGGTATGAAT ATGATTTCTA AAGGTGTCGA
    10861 ATACTCATTA AAGCAAATGG TAGAAGAGTA TGGCTGGGAA GATATGGAGG TTGTCTCCGT
    10921 TTCTGGTAAC TACTGTACCG ACAAAAAACC AGCTGCCATC AACTGGATCG AAGGTCGTGG
    10981 TAAGAGTGTC GTCGCAGAAG CTACTATTCC TGGTGATGTT GTCAGAAAAG TGTTAAAAAG
    11041 TGATGTTTCC GCATTGGTTG AGTTGAACAT TGCTAAGAAT TTGGTTGGAT CTGCAATGGC
    11101 TGGGTCTGTT GGTGGATTTA ACGCACATGC AGCTAATTTA GTGACAGCTG TTTTCTTGGC
    11161 ATTAGGACAA GATCCTGCAC AAAATGTTGA AAGTTCCAAC TGTATAACAT TGATGAAAGA
    11221 AGTGGACGGT GATTTGAGAA TTTCCGTATC CATGCCATCC ATCGAAGTAG GTACCATCGG
    11281 TGGTGGTACT GTTCTAGAAC CACAAGGTGC CATGTTGGAC TTATTAGGTG TAAGAGGCCC
    11341 GCATGCTACC GCTCCTGGTA CCAACGCACG TCAATTAGCA AGAATAGTTG CCTGTGCCGT
    11401 CTTGGCAGGT GAATTATCCT TATGTGCTGC CCTAGCAGCC GGCCATTTGG TTCAAAGTCA
    11461 TATGACCCAC AACAGGAAAC CTGCTGAACC AACAAAACCT AACAATTTGG ACGCCACTGA
    11521 TATAAATCGT TTGAAAGATG GGTCCGTCAC CTGCATTAAA TCCTGAGACT TAAATGAGAA
    11581 AAATTTCGTA ATGAGATAAA ATTTCGCTCC TTTTCTGTTT TCTATTTTCT ATTTTCCCAA
    11641 CTTTTGCTCT ATTCAGTTAT AAATTACTAT TTATCCATCA GTTAAAAAAC AAGATCTTTT
    11701 ACTGGTCAGC TAGGAAAGCG AAAATACAAA GACTTTATGC ACTTAGTGAT ATATATGTAT
    11761 AGATATATTT TTGAAGCTAC GCGCCGAGCG TCTGACTCCT TTAGTCCGCG TCATCGCTTT
    11821 GAAACTATAA CTTCGTATAA TGTACATTAT ACGAAGTTAT GCCTGATGTG GCCGTCCTAT
    11881 TAGCATTGTA CACCCTCATT CAGTGCCGGG TCACCCGGCC AGCGACATGG AGGCCCAGAA
    11941 TACCCTCCTT GACAGTCTTG ACGTGCGCAG CTCAGGGGCA TGATGTGACT GTCGCCCGTA
    12001 CATTTAGCCC ATACATCCCC ATGTATAATC ATTTGCATCC ATACATTTTG ATGGCCGCAC
    12061 GGCGCGAAGC AAAAATTACG GCTCCTCGCT GCAGACCTGC GAGCAGGGAA ACGCTCCCCT
    12121 CACAGACGCG TTGAATTGTC CCCACGCCGC GCCCCTGTAG AGAAATATAA AAGGTTAGGA
    12181 TTTGCCACTG AGGTTCTTCT TTCATATACT TCCTTTTAAA ATCTTGCTAG GATACAGTTC
    12241 TCACATCACA TCCGAACATA AACAACCATG GGTAAGGAAA AGACTCACGT TTCGAGGCCG
    12301 CGATTAAATT CCAACATGGA TGCTGATTTA TATGGGTATA AATGGGCTCG CGATAATGTC
    12361 GGGCAATCAG GTGCGACAAT CTATCGATTG TATGGGAAGC CCGATGCGCC AGAGTTGTTT
    12421 CTGAAACATG GCAAAGGTAG CGTTGCCAAT GATGTTACAG ATGAGATGGT CAGACTAAAC
    12481 TGGCTGACGG AATTTATGCC TCTTCCGACC ATCAAGCATT TTATCCGTAC TCCTGATGAT
    12541 GCATGGTTAC TCACCACTGC GATCCCCGGC AAAACAGCAT TCCAGGTATT AGAAGAATAT
    12601 CCTGATTCAG GTGAAAATAT TGTTGATGCG CTGGCAGTGT TCCTGCGCCG GTTGCATTCG
    12661 ATTCCTGTTT GTAATTGTCC TTTTAACAGC GATCGCGTAT TTCGACTCGC TCAGGCGCAA
    12721 TCACGAATGA ATAACGGTTT GGTTGATGCG AGTGATTTTG ATGACGAGCG TAATGGCTGG
    12781 CCTGTTGAAC AAGTCTGGAA AGAAATGCAT AAGCTTTTGC CATTCTCACC GGATTCAGTC
    12841 GTCACTCATG GTGATTTCTC ACTTGATAAC CTTATTTTTG ACGAGGGGAA ATTAATAGGT
    12901 TGTATTGATG TTGGACGAGT CGGAATCGCA GACCGATACC AGGATCTTGC CATCCTATGG
    12961 AACTGCCTCG GTGAGTTTTC TCCTTCATTA CAGAAACGGC TTTTTCAAAA ATATGGTATT
    13021 GATAATCCTG ATATGAATAA ATTGCAGTTT CATTTGATGC TCGATGAGTT TTTCTAATCA
    13081 GTACTGACAA TAAAAAGATT CTTGTTTTCA AGAACTTGTC ATTTGTATAG TTTTTTTATA
    13141 TTGTAGTTGT TCTATTTTAA TCAAATGTTA GCGTGATTTA TATTTTTTTT CGCCTCGACA
    13201 TCATCTGCCC AGATGCGAAG TTAAGTGCGC AGAAAGTAAT ATCATGCGTC AATCGTATGT
    13261 GAATGCTGGT CGCTATACTG CTGTCGATTC GATACTAACG CCGCCTTTTG ACTAAGACTC
    13321 TGGTCACGGT TCAGAAGTGG ACGATTTTGG GGATCCACTA GTTCTAGAGC GGCCGCCACC
    13381 GCGGTGGAGC TCCAGCTTTT GTTCCCTTTA GTGAGGGTTA ATTGCGCGCT TGGCGTAATC
    13441 ATGGTCATAG CTGTTTCCTG TGTGAAATTG TTATCCGCTC ACAATTCCAC ACAACATAGG
    13501 AGCCGGAAGC ATAAAGTGTA AAGCCTGGGG TGCCTAATGA GTGAGGTAAC TCACATTAAT
    13561 TGCGTTGCGC TCACTGCCCG CTTTCCAGTC GGGAAACCTG TCGTGCCAGC TGCATTAATG
    13621 AATCGGCCAA CGCGCGGGGA GAGGCGGTTT GCGTATTGGG CGCTCTTCCG CTTCCTCGCT
    13681 CACTGACTCG CTGCGCTCGG TCGTTCGGCT GCGGCGAGCG GTATCAGCTC ACTCAAAGGC
    13741 GGTAATACGG TTATCCACAG AATCAGGGGA TAACGCAGGA AAGAACATGT GAGCAAAAGG
    13801 CCAGCAAAAG GCCAGGAACC GTAAAAAGGC CGCGTTGCTG GCGTTTTTCC ATAGGCTCCG
    13861 CCCCCCTGAC GAGCATCACA AAAATCGACG CTCAAGTCAG AGGTGGCGAA ACCCGACAGG
    13921 ACTATAAAGA TACCAGGCGT TTCCCCCTGG AAGCTCCCTC GTGCGCTCTC CTGTTCCGAC
    13981 CCTGCCGCTT ACCGGATACC TGTCCGCCTT TCTCCCTTCG GGAAGCGTGG CGCTTTCTCA
    14041 TAGCTCACGC TGTAGGTATC TCAGTTCGGT GTAGGTCGTT CGCTCCAAGC TGGGCTGTGT
    14101 GCACGAACCC CCCGTTCAGC CCGACCGCTG CGCCTTATCC GGTAACTATC GTCTTGAGTC
    14161 CAACCCGGTA AGACACGACT TATCGCCACT GGCAGCAGCC ACTGGTAACA GGATTAGCAG
    14221 AGCGAGGTAT GTAGGCGGTG CTACAGAGTT CTTGAAGTGG TGGCCTAACT ACGGCTACAC
    14281 TAGAAGGACA GTATTTGGTA TCTGCGCTCT GCTGAAGCCA GTTACCTTCG GAAAAAGAGT
    14341 TGGTAGCTCT TGATCCGGCA AACAAACCAC CGCTGGTAGC GGTGGTTTTT TTGTTTGCAA
    14401 GCAGCAGATT ACGCGCAGAA AAAAAGGATC TCAAGAAGAT CCTTTGATCT TTTCTACGGG
    14461 GTCTGACGCT CAGTGGAACG AAAACTCACG TTAAGGGATT TTGGTCATGA GATTATCAAA
    14521 AAGGATCTTC ACCTAGATCC TTTTAAATTA AAAATGAAGT TTTAAATCAA TCTAAAGTAT
    14581 ATATGAGTAA ACTTGGTCTG ACAGTTACCA ATGCTTAATC AGTGAGGCAC CTATCTCAGC
    14641 GATCTGTCTA TTTCGTTCAT CCATAGTTGC CTGACTCCCC GTCGTGTAGA TAACTACGAT
    14701 ACGGGAGGGC TTACCATCTG GCCCCAGTGC TGCAATGATA CCGCGAGATC CACGCTCACC
    14761 GGCTCCAGAT TTATCAGCAA TAAACCAGCC AGCCGGAAGG GCCGAGCGCA GAAGTGGTCC
    14821 TGCAACTTTA TCCGCCTCCA TCCAGTCTAT TAATTGTTGC CGGGAAGCTA GAGTAAGTAG
    14881 TTCGCCAGTT AATAGTTTGC GCAACGTTGT TGCCATTGCT ACAGGCATCG TGGTGTCACG
    14941 CTCGTCGTTT GGTATGGCTT CATTCAGCTC CGGTTCCCAA CGATCAAGGC GAGTTACATG
    15001 ATCCCCCATG TTGTGCAAAA AAGCGGTTAG CTCCTTCGGT CCTCCGATCG TTGTCAGAAG
    15061 TAAGTTGGCC GCAGTGTTAT CACTCATGGT TATGGCAGCA CTGCATAATT CTCTTACTGT
    15121 CATGCCATCC GTAAGATGCT TTTCTGTGAC TGGTGAGTAC TCAACCAAGT CATTCTGAGA
    15181 ATAGTGTATG CGGCGACCGA GTTGCTCTTG CCCGGCGTCA ATACGGGATA ATACCGCGCC
    15241 ACATAGCAGA ACTTTAAAAG TGCTCATCAT TGGAAAACGT TCTTCGGGGC GAAAACTCTC
    15301 AAGGATCTTA CCGCTGTTGA GATCCAGTTC GATGTAACCC ACTCGTGCAC CCAACTGATC
    15361 TTCAGCATCT TTTACTTTCA CCAGCGTTTC TGGGTGAGCA AAAACAGGAA GGCAAAATGC
    15421 CGCAAAAAAG GGAATAAGGG CGACACGGAA ATGTTGAATA CTCATACTCT TCCTTTTTCA
    15481 ATATTATTGA AGCATTTATC AGGGTTATTG TCTCATGAGC GGATACATAT TTGAATGTAT
    15541 TTAGAAAAAT AAACAAATAG GGGTTCCGCG CACATTTCCC CGAAAAGTGC CACCTGGGTC
    15601 CTTTTCATCA CGTGCTATAA AAATAATTAT AATTTAAATT TTTTAATATA AATATATAAA
    15661 TTAAAAATAG AAAGTAAAAA AAGAAATTAA AGAAAAAATA GTTTTTGTTT TCCGAAGATG
    15721 TAAAAGACTC TAGGGGGATC GCCAACAAAT ACTACCTTTT ATCTTGCTCT TCCTGCTCTC
    15781 AGGTATTAAT GCCGAATTGT TTCATCTTGT CTGTGTAGAA GACCACACAC GAAAATCCTG
    15841 TGATTTTACA TTTTACTTAT CGTTAATCGA ATGTATATCT ATTTAATCTG CTTTTCTTGT
    15901 CTAATAAATA TATATGTAAA GTACGCTTTT TGTTGAAATT TTTTAAACCT TTGTTTATTT
    15961 TTTTTTCTTC ATTCCGTAAC TCTTCTACCT TCTTTATTTA CTTTCTAAAA TCCAAATACA
    16021 AAACATAAAA ATAAATAAAC ACAGAGTAAA TTCCCAAATT ATTCCATCAT TAAAAGATAC
    16081 GAGGCGCGTG TAAGTTACAG GCAAGCGATC CGTCCTAAGA AACCA
//
