# Supplementary material for: L-SCRaMbLE as a tool for light-controlled Cre-mediated recombination in yeast
Source: Nat Commun. 2018 May 22;9:1931. doi: 10.1038/s41467-017-02208-6 (PMC5964156; doi:10.1038/s41467-017-02208-6)
Supplement: Supplementary file 14 — Supplementary Data 11 [file 41467_2017_2208_MOESM14_ESM.txt]

LOCUS       pRot1      5742 bp    DNA     circular UNA 
ACCESSION   pRot1
VERSION     pRot1.1
KEYWORDS    .
FEATURES             Location/Qualifiers
     Site            1
                     /note="restriction site"
                     /label=PmeI
                     /site_type="restriction site"
     Site            2..9
                     /note="restriction site"
                     /label=SbfI
                     /site_type="restriction site"
     Site            10..17
                     /note="restriction site"
                     /label=FseI
                     /site_type="restriction site"
     rep_origin      27..646
                     /label=pBR322_origin
     CDS             complement(759..1559)
                     /translation="MSKATYKERAATHPSPVAAKLFNIMHEKQTNLCASLDVRTTKEL
                     LELVEALGPKICLLKTHVDILTDFSMEGTVKPLKALSAKYNFLLFEDRKFADIGNTVK
                     LQYSAGVYRIAEWADITNAHGVVGPGIVSGLKQAAEEVTKEPRGLLMLAELSCKGSLS
                     TGEYTKGTVDIAKSDKDFVIGFIAQRDMGGRDEGYDWLIMTPGVGLDDKGDALGQQYR
                     TVDDVVSTGSDIIIVGRGLFAKGRDAKVEGERYRKAGWEAYLRRCGQQN*"
                     /label=URA3
     rep_origin      1789..3260
                     /label=2micron_origin
                     /translation="MSTVPLVYSPVDREPLHDNSANIKRPLGSFVTSSAACFKPLTIP
                     GPTTPCAFVMSAHSAILYTPAEYCNLTVLPMSANFLSSKSKKLYLADNAFSGLTVPSM
                     EKSVKISTCVFSKQILGPNASTNSSNSLVVRTSNEAHKFVCFSCMILNSLAATGLG*"
     CDS             complement(3605..4399)
                     /label=Kana
     Site            4573..4580
                     /note="restriction site"
                     /label=AscI
                     /site_type="restriction site"
     Site            4581..4588
                     /label=SbfI
                     /note="restriction site"
                     /site_type="restriction site"
     Site            4589..4596
                     /note="restriction site"
                     /label=SwaI
                     /site_type="restriction site"
     Site            4597..4604
                     /note="restriction site"
                     /label=FseI
                     /site_type="restriction site"
     Site            4605..4612
                     /site_type="restriction site"
                     /label=PmeI
                     /note="restriction site"
     Region          4613..4662
                     /label=A0*
     promoter        4663..5292
                     /label=FBA1_promoter
     Site            5293..5300
                     /site_type="restriction site"
                     /note="restriction site"
                     /label=NotI
     CDS             5301..5336
                     /label=yeGFP_5prime
                     /SECDrawAs="Gene"
     Site            5337..5344
                     /label=AsiSI
                     /note="restriction site"
                     /site_type="restriction site"
     CDS             5345..5380
                     /label=yEGFP_3prime
     Site            5381..5388
                     /site_type="restriction site"
                     /label=NotI
                     /note="restriction site"
     terminator      5389..5683
                     /label=FBA1_terminator
     Region          5684..5719
                     /label=A1*
     Site            5720..5727
                     /label=SwaI
                     /note="restriction site"
                     /site_type="restriction site"
     Site            5728..5735
                     /note="restriction site"
                     /label=AscI
                     /site_type="restriction site"
     Site            5736..5742
                     /site_type="restriction site"
                     /note="restriction site"
                     /label=PmeI
ORIGIN
        1 CCCTGCAGGG GCCGGCCCCG TAGAAAAGAT CAAAGGATCT TCTTGAGATC CTTTTTTTCT
       61 GCGCGTAATC TGCTGCTTGC AAACAAAAAA ACCACCGCTA CCAGCGGTGG TTTGTTTGCC
      121 GGATCAAGAG CTACCAACTC TTTTTCCGAA GGTAACTGGC TTCAGCAGAG CGCAGATACC
      181 AAATACTGTT CTTCTAGTGT AGCCGTAGTT AGGCCACCAC TTCAAGAACT CTGTAGCACC
      241 GCCTACATAC CTCGCTCTGC TAATCCTGTT ACCAGTGGCT GCTGCCAGTG GCGATAAGTC
      301 GTGTCTTACC GGGTTGGACT CAAGACGATA GTTACCGGAT AAGGCGCAGC GGTCGGGCTG
      361 AACGGGGGGT TCGTGCACAC AGCCCAGCTT GGAGCGAACG ACCTACACCG AACTGAGATA
      421 CCTACAGCGT GAGCTATGAG AAAGCGCCAC GCTTCCCGAA GGGAGAAAGG CGGACAGGTA
      481 TCCGGTAAGC GGCAGGGTCG GAACAGGAGA GCGCACGAGG GAGCTTCCAG GGGGAAACGC
      541 CTGGTATCTT TATAGTCCTG TCGGGTTTCG CCACCTCTGA CTTGAGCGTC GATTTTTGTG
      601 ATGCTCGTCA GGGGGGCGGA GCCTATGGAA AAACGCCAGC AACGCGGCCT TTTTACGGTT
      661 CCTGGCCTTT TGCTGGCCTT TTGCTCATGA TATAATTAAA TTGAAGCTCT AATTTGTGAG
      721 TTTAGTATAC ATGCATTTAC TTATAATACA GTTTTTTAGT TTTGCTGGCC GCATCTTCTC
      781 AAATATGCTT CCCAGCCTGC TTTTCTGTAA CGTTCACCCT CTACCTTAGC ATCCCTTCCC
      841 TTTGCAAATA GTCCTCTTCC AACAATAATA ATGTCAGATC CTGTAGAGAC CACATCATCC
      901 ACGGTTCTAT ACTGTTGACC CAATGCGTCT CCCTTGTCAT CTAAACCCAC ACCGGGTGTC
      961 ATAATCAACC AATCGTAACC TTCATCTCTT CCACCCATGT CTCTTTGAGC AATAAAGCCG
     1021 ATAACAAAAT CTTTGTCGCT CTTCGCAATG TCAACAGTAC CCTTAGTATA TTCTCCAGTA
     1081 GATAGGGAGC CCTTGCATGA CAATTCTGCT AACATCAAAA GGCCTCTAGG TTCCTTTGTT
     1141 ACTTCTTCTG CCGCCTGCTT CAAACCGCTA ACAATACCTG GGCCCACCAC ACCGTGTGCA
     1201 TTCGTAATGT CTGCCCATTC TGCTATTCTG TATACACCCG CAGAGTACTG CAATTTGACT
     1261 GTATTACCAA TGTCAGCAAA TTTTCTGTCT TCGAAGAGTA AAAAATTGTA CTTGGCGGAT
     1321 AATGCCTTTA GCGGCTTAAC TGTGCCCTCC ATGGAAAAAT CAGTCAAGAT ATCCACATGT
     1381 GTTTTTAGTA AACAAATTTT GGGACCTAAT GCTTCAACTA ACTCCAGTAA TTCCTTGGTG
     1441 GTACGAACAT CCAATGAAGC ACACAAGTTT GTTTGCTTTT CGTGCATGAT ATTAAATAGC
     1501 TTGGCAGCAA CAGGACTAGG ATGAGTAGCA GCACGTTCCT TATATGTAGC TTTCGACATG
     1561 ATTTATCTTC GTTTCCTGCA GGTTTTTGTT CTGTGCAGTT GGGTTAAGAA TACTGGGCAA
     1621 TTTCATGTTT CTTCAACACT ACATATGCGT ATATATACCA ATCTAAGTCT GTGCTCCTTC
     1681 CTTCGTTCTT CCTTCTGTTC GGAGATTACC GAATCAAAAA AATTTCAAAG AAACCGAAAT
     1741 CAAAAAAAAG AATAAAAAAA AAATGATGAA TTGAATTGAA AAGCTAGCTT ATCGATGATA
     1801 AGCTGTCAAA GATGAGAATT AATTCCACGG ACTATAGACT ATACTAGATA CTCCGTCTAC
     1861 TGTACGATAC ACTTCCGCTC AGGTCCTTGT CCTTTAACGA GGCCTTACCA CTCTTTTGTT
     1921 ACTCTATTGA TCCAGCTCAG CAAAGGCAGT GTGATCTAAG ATTCTATCTT CGCGATGTAG
     1981 TAAAACTAGC TAGACCGAGA AAGAGACTAG AAATGCAAAA GGCACTTCTA CAATGGCTGC
     2041 CATCATTATT ATCCGATGTG ACGCTGCAGC TTCTCAATGA TATTCGAATA CGCTTTGAGG
     2101 AGATACAGCC TAATATCCGA CAAACTGTTT TACAGATTTA CGATCGTACT TGTTACCCAT
     2161 CATTGAATTT TGAACATCCG AACCTGGGAG TTTTCCCTGA AACAGATAGT ATATTTGAAC
     2221 CTGTATAATA ATATATAGTC TAGCGCTTTA CGGAAGACAA TGTATGTATT TCGGTTCCTG
     2281 GAGAAACTAT TGCATCTATT GCATAGGTAA TCTTGCACGT CGCATCCCCG GTTCATTTTC
     2341 TGCGTTTCCA TCTTGCACTT CAATAGCATA TCTTTGTTAA CGAAGCATCT GTGCTTCATT
     2401 TTGTAGAACA AAAATGCAAC GCGAGAGCGC TAATTTTTCA AACAAAGAAT CTGAGCTGCA
     2461 TTTTTACAGA ACAGAAATGC AACGCGAAAG CGCTATTTTA CCAACGAAGA ATCTGTGCTT
     2521 CATTTTTGTA AAACAAAAAT GCAACGCGAC GAGAGCGCTA ATTTTTCAAA CAAAGAATCT
     2581 GAGCTGCATT TTTACAGAAC AGAAATGCAA CGCGAGAGCG CTATTTTACC AACAAAGAAT
     2641 CTATACTTCT TTTTTGTTCT ACAAAAATGC ATCCCGAGAG CGCTATTTTT CTAACAAAGC
     2701 ATCTTAGATT ACTTTTTTTC TCCTTTGTGC GCTCTATAAT GCAGTCTCTT GATAACTTTT
     2761 TGCACTGTAG GTCCGTTAAG GTTAGAAGAA GGCTACTTTG GTGTCTATTT TCTCTTCCAT
     2821 AAAAAAAGCC TGACTCCACT TCCCGCGTTT ACTGATTACT AGCGAAGCTG CGGGTGCATT
     2881 TTTTCAAGAT AAAGGCATCC CCGATTATAT TCTATACCGA TGTGGATTGC GCATACTTTG
     2941 TGAACAGAAA GTGATAGCGT TGATGATTCT TCATTGGTCA GAAAATTATG AACGGTTTCT
     3001 TCTATTTTGT CTCTATATAC TACGTATAGG AAATGTTTAC ATTTTCGTAT TGTTTTCGAT
     3061 TCACTCTATG AATAGTTCTT ACTACAATTT TTTTGTCTAA AGAGTAATAC TAGAGATAAA
     3121 CATAAAAAAT GTAGAGGTCG AGTTTAGATG CAAGTTCAAG GAGCGAAAGG TGGATGGGTA
     3181 GGTTATATAG GGATATAGCA CAGAGATATA TAGCAAAGAG ATACTTTTGA GCAATGTTTG
     3241 TGGAAGCGGT ATTCGCAATG GGAAGCTCCA CCCCGGTTGA TAATCAGAAA AGCCCCAAAA
     3301 ACAGGAAGAT TGTATAAGCA AATATTTAAA TTGTAATTCT TTCCTGCGTT ATCCCCTGAT
     3361 TCTGTGGATA ACCGTATTAC CGCCTTTGAG TGAGCTGATA CCGCTCGCCG CAGCCGAACG
     3421 ACCGAGCGCA GCGAGTCAGT GAGCGAGGAA GCGGAAGAGG GTCTGACGCT CAGTGGAACG
     3481 AAAACTCACG TTAAGGGATT TTGGTCATGA GATTATCAAA AAGGATCTTC ACCTAGATCC
     3541 TTTTAAATTA AAAATGAAGT TTTAAATCAA TCTAAAGTAT ATATGAGTAA ACTTGGTCTG
     3601 ACAGTCAGAA GAACTCGTCA AGAAGGCGAT AGAAGGCGAT GCGCTGCGAA TCGGGAGCGG
     3661 CGATACCGTA AAGCACGAGG AAGCGGTCAG CCCATTCGCC GCCAAGCTCT TCAGCAATAT
     3721 CACGGGTAGC CAACGCTATG TCCTGATAGC GGTCCGCCAC ACCCAGCCGG CCACAGTCGA
     3781 TGAATCCAGA AAAGCGGCCA TTTTCCACCA TGATATTCGG CAAGCAGGCA TCGTCATGGG
     3841 TCACGACGAG ATCCTCGCCG TCGGGCATGC TCGCCTTGAG CCTGGCGAAC AGTTCGGCTG
     3901 GCGCGAGCCC CTGATGCTCT TCGTCCAGAT CATCCTGATC GACAAGACCG GCTTCCATCC
     3961 GAGTACGTGC TCGCTCGATG CGATGTTTCG CTTGGTGGTC GAATGGGCAG GTAGCCGGAT
     4021 CAAGCGTATG CAGCCGCCGC ATTGCATCAG CCATGATGGA TACTTTCTCG GCAGGAGCAA
     4081 GGTGAGATGA CAGGAGATCC TGCCCCGGCA CTTCGCCCAA TAGCAGCCAG TCCCTTCCCG
     4141 CTTCAGTGAC AACGTCGAGC ACAGCTGCGC AAGGAACGCC CGTCGTGGCC AGCCACGATA
     4201 GCCGCGCTGC CTCGTCTTGC AGTTCATTCA GGGCACCGGA CAGGTCGGTC TTGACAAAAA
     4261 GAACCGGGCG CCCCTGCGCT GACAGCCGGA ACACGGCGGC ATCAGAGCAG CCGATTGTCT
     4321 GTTGTGCCCA GTCATAGCCG AATAGCCTCT CCACCCAAGC GGCCGGAGAA CCTGCGTGCA
     4381 ATCCATCTTG TTCAATCATA CTCTTCCTTT TTCAATATTA TTGAAGCATT TATCAGGGTT
     4441 ATTGTCTCAT GAGCGGATAC ATATTTGAAT GTATTTAGAA AAATAAACAA ATAGGGGTTC
     4501 CGCGCACATT TCCCCGAAAA GTGCCACCTG ACGTCGGACG GATCGCTTGC CTGTAACTTA
     4561 CACGCGCCTC GTGGCGCGCC CCTGCAGGAT TTAAATGGCC GGCCGTTTAA ACAAATAGGA
     4621 AAGTCTGGTA ACTCAGGACA CTGTATCTGC TACGCTGTTT ATATAACAAT ACTGACAGTA
     4681 CTAAATAATT GCCTACTTGG CTTCACATAC GTTGCATACG TCGATATAGA TAATAATGAT
     4741 AATGACAGCA GGATTATCGT AATACGTAAT AGTTGAAAAT CTCAAAAATG TGTGGGTCAT
     4801 TACGTAAATA ATGATAGGAA TGGGATTCTT CTATTTTTCC TTTTTCCATT CTAGCAGCCG
     4861 TCGGGAAAAC GTGGCATCCT CTCTTTCGGG CTCAATTGGA GTCACGCTGC CGTGAGCATC
     4921 CTCTCTTTCC ATATCTAACA ACTGAGCACG TAACCAATGG AAAAGCATGA GCTTAGCGTT
     4981 GCTCCAAAAA AGTATTGGAT GGTTAATACC ATTTGTCTGT TCTCTTCTGA CTTTGACTCC
     5041 TCAAAAAAAA AAAATCTACA ATCAACAGAT CGCTTCAATT ACGCCCTCAC AAAAACTTTT
     5101 TTCCTTCTTC TTCGCCCACG TTAAATTTTA TCCCTCATGT TGTCTAACGG ATTTCTGCAC
     5161 TTGATTTATT ATAAAAAGAC AAAGACATAA TACTTCTCTA TCAATTTCAG TTATTGTTCT
     5221 TCCTTGCGTT ATTCTTCTGT TCTTCTTTTT CTTTTGTCAT ATATAACCAT AACCAAGTAA
     5281 TACATATTCA AAGCGGCCGC ATGTCTAAAG GTGAAGAATT ATTCACTGGT GTTGTCGCGA
     5341 TCGCGGTATT ACCCATGGTA TGGATGAATT GTACAAATAA GCGGCCGCGT TAATTCAAAT
     5401 TAATTGATAT AGTTTTTTAA TGAGTATTGA ATCTGTTTAG AAATAATGGA ATATTATTTT
     5461 TATTTATTTA TTTATATTAT TGGTCGGCTC TTTTCTTCTG AAGGTCAATG ACAAAATGAT
     5521 ATGAAGGAAA TAATGATTTC TAAAATTTTA CAACGTAAGA TATTTTTACA AAAGCCTAGC
     5581 TCATCTTTTG TCATGCACTA TTTTACTCAC GCTTGAAATT AACGGCCAGT CCACTGCGGA
     5641 GTCATTTCAA AGTCATCCTA ATCGATCTAT CGTTTTTGAT AGCTAAAGTG AGATTCGCAC
     5701 AATAAACGCT GCTTCTGTTA TTTAAATGGC GCGCCGTTTA AA
//
