# Supplementary material for: L-SCRaMbLE as a tool for light-controlled Cre-mediated recombination in yeast
Source: Nat Commun. 2018 May 22;9:1931. doi: 10.1038/s41467-017-02208-6 (PMC5964156; doi:10.1038/s41467-017-02208-6)
Supplement: Supplementary file 15 — Supplementary Data 12 [file 41467_2017_2208_MOESM15_ESM.txt]

LOCUS       pRot2      7431 bp    DNA     circular UNA 
ACCESSION   pRot2
VERSION     pRot2.1
KEYWORDS    .
FEATURES             Location/Qualifiers
     rep_origin      1..579
                     /label=pBR322_origin
     CDS             complement(692..1492)
                     /translation="MSKATYKERAATHPSPVAAKLFNIMHEKQTNLCASLDVRTTKEL
                     LELVEALGPKICLLKTHVDILTDFSMEGTVKPLKALSAKYNFLLFEDRKFADIGNTVK
                     LQYSAGVYRIAEWADITNAHGVVGPGIVSGLKQAAEEVTKEPRGLLMLAELSCKGSLS
                     TGEYTKGTVDIAKSDKDFVIGFIAQRDMGGRDEGYDWLIMTPGVGLDDKGDALGQQYR
                     TVDDVVSTGSDIIIVGRGLFAKGRDAKVEGERYRKAGWEAYLRRCGQQN*"
                     /label=URA3
     rep_origin      1722..3193
                     /translation="MSTVPLVYSPVDREPLHDNSANIKRPLGSFVTSSAACFKPLTIP
                     GPTTPCAFVMSAHSAILYTPAEYCNLTVLPMSANFLSSKSKKLYLADNAFSGLTVPSM
                     EKSVKISTCVFSKQILGPNASTNSSNSLVVRTSNEAHKFVCFSCMILNSLAATGLG*"
                     /label=2micron_origin
     CDS             complement(3538..4332)
                     /label=Kana
     Site            4506..4513
                     /site_type="restriction site"
                     /label=AscI
     Site            4514..4521
                     /label=SbfI
                     /note="restriction site"
                     /site_type="restriction site"
     Site            4522..4529
                     /label=SwaI
                     /site_type="restriction site"
     Site            4530..4537
                     /site_type="restriction site"
                     /label=FseI
     Site            4538..4545
                     /note="restriction site"
                     /site_type="restriction site"
                     /label=PmeI
     Region          4546..4595
                     /label=A0*
     promoter        4596..5225
                     /label=FBA1_promoter
     CDS             5226..6797
                     /label=PIF3
     CDS             6798..7010
                     /label=pFM_00031_pFM_00028NG_sT1
                     /label=SV40NLS-VP64AD
     terminator      7011..7305
                     /label=FBA1_terminator
     Region          7306..7341
                     /label=A1*
     Site            7342..7349
                     /note="restriction site"
                     /site_type="restriction site"
                     /label=SwaI
     Site            7350..7357
                     /label=AscI
                     /site_type="restriction site"
     Site            7358..7365
                     /label=PmeI
                     /site_type="restriction site"
     Site            7366..7373
                     /site_type="restriction site"
                     /label=SbfI
     Site            7374..7381
                     /label=FseI
                     /site_type="restriction site"
     rep_origin      7391..7431
                     /label=pBR322_origin
ORIGIN
        1 ATCTGCTGCT TGCAAACAAA AAAACCACCG CTACCAGCGG TGGTTTGTTT GCCGGATCAA
       61 GAGCTACCAA CTCTTTTTCC GAAGGTAACT GGCTTCAGCA GAGCGCAGAT ACCAAATACT
      121 GTTCTTCTAG TGTAGCCGTA GTTAGGCCAC CACTTCAAGA ACTCTGTAGC ACCGCCTACA
      181 TACCTCGCTC TGCTAATCCT GTTACCAGTG GCTGCTGCCA GTGGCGATAA GTCGTGTCTT
      241 ACCGGGTTGG ACTCAAGACG ATAGTTACCG GATAAGGCGC AGCGGTCGGG CTGAACGGGG
      301 GGTTCGTGCA CACAGCCCAG CTTGGAGCGA ACGACCTACA CCGAACTGAG ATACCTACAG
      361 CGTGAGCTAT GAGAAAGCGC CACGCTTCCC GAAGGGAGAA AGGCGGACAG GTATCCGGTA
      421 AGCGGCAGGG TCGGAACAGG AGAGCGCACG AGGGAGCTTC CAGGGGGAAA CGCCTGGTAT
      481 CTTTATAGTC CTGTCGGGTT TCGCCACCTC TGACTTGAGC GTCGATTTTT GTGATGCTCG
      541 TCAGGGGGGC GGAGCCTATG GAAAAACGCC AGCAACGCGG CCTTTTTACG GTTCCTGGCC
      601 TTTTGCTGGC CTTTTGCTCA TGATATAATT AAATTGAAGC TCTAATTTGT GAGTTTAGTA
      661 TACATGCATT TACTTATAAT ACAGTTTTTT AGTTTTGCTG GCCGCATCTT CTCAAATATG
      721 CTTCCCAGCC TGCTTTTCTG TAACGTTCAC CCTCTACCTT AGCATCCCTT CCCTTTGCAA
      781 ATAGTCCTCT TCCAACAATA ATAATGTCAG ATCCTGTAGA GACCACATCA TCCACGGTTC
      841 TATACTGTTG ACCCAATGCG TCTCCCTTGT CATCTAAACC CACACCGGGT GTCATAATCA
      901 ACCAATCGTA ACCTTCATCT CTTCCACCCA TGTCTCTTTG AGCAATAAAG CCGATAACAA
      961 AATCTTTGTC GCTCTTCGCA ATGTCAACAG TACCCTTAGT ATATTCTCCA GTAGATAGGG
     1021 AGCCCTTGCA TGACAATTCT GCTAACATCA AAAGGCCTCT AGGTTCCTTT GTTACTTCTT
     1081 CTGCCGCCTG CTTCAAACCG CTAACAATAC CTGGGCCCAC CACACCGTGT GCATTCGTAA
     1141 TGTCTGCCCA TTCTGCTATT CTGTATACAC CCGCAGAGTA CTGCAATTTG ACTGTATTAC
     1201 CAATGTCAGC AAATTTTCTG TCTTCGAAGA GTAAAAAATT GTACTTGGCG GATAATGCCT
     1261 TTAGCGGCTT AACTGTGCCC TCCATGGAAA AATCAGTCAA GATATCCACA TGTGTTTTTA
     1321 GTAAACAAAT TTTGGGACCT AATGCTTCAA CTAACTCCAG TAATTCCTTG GTGGTACGAA
     1381 CATCCAATGA AGCACACAAG TTTGTTTGCT TTTCGTGCAT GATATTAAAT AGCTTGGCAG
     1441 CAACAGGACT AGGATGAGTA GCAGCACGTT CCTTATATGT AGCTTTCGAC ATGATTTATC
     1501 TTCGTTTCCT GCAGGTTTTT GTTCTGTGCA GTTGGGTTAA GAATACTGGG CAATTTCATG
     1561 TTTCTTCAAC ACTACATATG CGTATATATA CCAATCTAAG TCTGTGCTCC TTCCTTCGTT
     1621 CTTCCTTCTG TTCGGAGATT ACCGAATCAA AAAAATTTCA AAGAAACCGA AATCAAAAAA
     1681 AAGAATAAAA AAAAAATGAT GAATTGAATT GAAAAGCTAG CTTATCGATG ATAAGCTGTC
     1741 AAAGATGAGA ATTAATTCCA CGGACTATAG ACTATACTAG ATACTCCGTC TACTGTACGA
     1801 TACACTTCCG CTCAGGTCCT TGTCCTTTAA CGAGGCCTTA CCACTCTTTT GTTACTCTAT
     1861 TGATCCAGCT CAGCAAAGGC AGTGTGATCT AAGATTCTAT CTTCGCGATG TAGTAAAACT
     1921 AGCTAGACCG AGAAAGAGAC TAGAAATGCA AAAGGCACTT CTACAATGGC TGCCATCATT
     1981 ATTATCCGAT GTGACGCTGC AGCTTCTCAA TGATATTCGA ATACGCTTTG AGGAGATACA
     2041 GCCTAATATC CGACAAACTG TTTTACAGAT TTACGATCGT ACTTGTTACC CATCATTGAA
     2101 TTTTGAACAT CCGAACCTGG GAGTTTTCCC TGAAACAGAT AGTATATTTG AACCTGTATA
     2161 ATAATATATA GTCTAGCGCT TTACGGAAGA CAATGTATGT ATTTCGGTTC CTGGAGAAAC
     2221 TATTGCATCT ATTGCATAGG TAATCTTGCA CGTCGCATCC CCGGTTCATT TTCTGCGTTT
     2281 CCATCTTGCA CTTCAATAGC ATATCTTTGT TAACGAAGCA TCTGTGCTTC ATTTTGTAGA
     2341 ACAAAAATGC AACGCGAGAG CGCTAATTTT TCAAACAAAG AATCTGAGCT GCATTTTTAC
     2401 AGAACAGAAA TGCAACGCGA AAGCGCTATT TTACCAACGA AGAATCTGTG CTTCATTTTT
     2461 GTAAAACAAA AATGCAACGC GACGAGAGCG CTAATTTTTC AAACAAAGAA TCTGAGCTGC
     2521 ATTTTTACAG AACAGAAATG CAACGCGAGA GCGCTATTTT ACCAACAAAG AATCTATACT
     2581 TCTTTTTTGT TCTACAAAAA TGCATCCCGA GAGCGCTATT TTTCTAACAA AGCATCTTAG
     2641 ATTACTTTTT TTCTCCTTTG TGCGCTCTAT AATGCAGTCT CTTGATAACT TTTTGCACTG
     2701 TAGGTCCGTT AAGGTTAGAA GAAGGCTACT TTGGTGTCTA TTTTCTCTTC CATAAAAAAA
     2761 GCCTGACTCC ACTTCCCGCG TTTACTGATT ACTAGCGAAG CTGCGGGTGC ATTTTTTCAA
     2821 GATAAAGGCA TCCCCGATTA TATTCTATAC CGATGTGGAT TGCGCATACT TTGTGAACAG
     2881 AAAGTGATAG CGTTGATGAT TCTTCATTGG TCAGAAAATT ATGAACGGTT TCTTCTATTT
     2941 TGTCTCTATA TACTACGTAT AGGAAATGTT TACATTTTCG TATTGTTTTC GATTCACTCT
     3001 ATGAATAGTT CTTACTACAA TTTTTTTGTC TAAAGAGTAA TACTAGAGAT AAACATAAAA
     3061 AATGTAGAGG TCGAGTTTAG ATGCAAGTTC AAGGAGCGAA AGGTGGATGG GTAGGTTATA
     3121 TAGGGATATA GCACAGAGAT ATATAGCAAA GAGATACTTT TGAGCAATGT TTGTGGAAGC
     3181 GGTATTCGCA ATGGGAAGCT CCACCCCGGT TGATAATCAG AAAAGCCCCA AAAACAGGAA
     3241 GATTGTATAA GCAAATATTT AAATTGTAAT TCTTTCCTGC GTTATCCCCT GATTCTGTGG
     3301 ATAACCGTAT TACCGCCTTT GAGTGAGCTG ATACCGCTCG CCGCAGCCGA ACGACCGAGC
     3361 GCAGCGAGTC AGTGAGCGAG GAAGCGGAAG AGGGTCTGAC GCTCAGTGGA ACGAAAACTC
     3421 ACGTTAAGGG ATTTTGGTCA TGAGATTATC AAAAAGGATC TTCACCTAGA TCCTTTTAAA
     3481 TTAAAAATGA AGTTTTAAAT CAATCTAAAG TATATATGAG TAAACTTGGT CTGACAGTCA
     3541 GAAGAACTCG TCAAGAAGGC GATAGAAGGC GATGCGCTGC GAATCGGGAG CGGCGATACC
     3601 GTAAAGCACG AGGAAGCGGT CAGCCCATTC GCCGCCAAGC TCTTCAGCAA TATCACGGGT
     3661 AGCCAACGCT ATGTCCTGAT AGCGGTCCGC CACACCCAGC CGGCCACAGT CGATGAATCC
     3721 AGAAAAGCGG CCATTTTCCA CCATGATATT CGGCAAGCAG GCATCGTCAT GGGTCACGAC
     3781 GAGATCCTCG CCGTCGGGCA TGCTCGCCTT GAGCCTGGCG AACAGTTCGG CTGGCGCGAG
     3841 CCCCTGATGC TCTTCGTCCA GATCATCCTG ATCGACAAGA CCGGCTTCCA TCCGAGTACG
     3901 TGCTCGCTCG ATGCGATGTT TCGCTTGGTG GTCGAATGGG CAGGTAGCCG GATCAAGCGT
     3961 ATGCAGCCGC CGCATTGCAT CAGCCATGAT GGATACTTTC TCGGCAGGAG CAAGGTGAGA
     4021 TGACAGGAGA TCCTGCCCCG GCACTTCGCC CAATAGCAGC CAGTCCCTTC CCGCTTCAGT
     4081 GACAACGTCG AGCACAGCTG CGCAAGGAAC GCCCGTCGTG GCCAGCCACG ATAGCCGCGC
     4141 TGCCTCGTCT TGCAGTTCAT TCAGGGCACC GGACAGGTCG GTCTTGACAA AAAGAACCGG
     4201 GCGCCCCTGC GCTGACAGCC GGAACACGGC GGCATCAGAG CAGCCGATTG TCTGTTGTGC
     4261 CCAGTCATAG CCGAATAGCC TCTCCACCCA AGCGGCCGGA GAACCTGCGT GCAATCCATC
     4321 TTGTTCAATC ATACTCTTCC TTTTTCAATA TTATTGAAGC ATTTATCAGG GTTATTGTCT
     4381 CATGAGCGGA TACATATTTG AATGTATTTA GAAAAATAAA CAAATAGGGG TTCCGCGCAC
     4441 ATTTCCCCGA AAAGTGCCAC CTGACGTCGG ACGGATCGCT TGCCTGTAAC TTACACGCGC
     4501 CTCGTGGCGC GCCCCTGCAG GATTTAAATG GCCGGCCGTT TAAACAAATA GGAAAGTCTG
     4561 GTAACTCAGG ACACTGTATC TGCTACGCTG TTTATATAAC AATACTGACA GTACTAAATA
     4621 ATTGCCTACT TGGCTTCACA TACGTTGCAT ACGTCGATAT AGATAATAAT GATAATGACA
     4681 GCAGGATTAT CGTAATACGT AATAGTTGAA AATCTCAAAA ATGTGTGGGT CATTACGTAA
     4741 ATAATGATAG GAATGGGATT CTTCTATTTT TCCTTTTTCC ATTCTAGCAG CCGTCGGGAA
     4801 AACGTGGCAT CCTCTCTTTC GGGCTCAATT GGAGTCACGC TGCCGTGAGC ATCCTCTCTT
     4861 TCCATATCTA ACAACTGAGC ACGTAACCAA TGGAAAAGCA TGAGCTTAGC GTTGCTCCAA
     4921 AAAAGTATTG GATGGTTAAT ACCATTTGTC TGTTCTCTTC TGACTTTGAC TCCTCAAAAA
     4981 AAAAAAATCT ACAATCAACA GATCGCTTCA ATTACGCCCT CACAAAAACT TTTTTCCTTC
     5041 TTCTTCGCCC ACGTTAAATT TTATCCCTCA TGTTGTCTAA CGGATTTCTG CACTTGATTT
     5101 ATTATAAAAA GACAAAGACA TAATACTTCT CTATCAATTT CAGTTATTGT TCTTCCTTGC
     5161 GTTATTCTTC TGTTCTTCTT TTTCTTTTGT CATATATAAC CATAACCAAG TAATACATAT
     5221 TCAAAATGCC TCTGTTTGAG CTTTTCAGGC TCACCAAAGC TAAGCTTGAA TCTGCTCAAG
     5281 ACAGGAACCC TTCTCCACCT GTAGATGAAG TTGTGGAGCT GGTGTGGGAA AATGGTCAGA
     5341 TATCAACTCA AAGTCAGTCA AGTAGATCGA GGAACATTCC TCCACCACAA GCAAACTCTT
     5401 CTAGAGCTAG AGAGATTGGA AATGGCTCAA AGACGACTAT GGTGGACGAG ATCCCTATGT
     5461 CAGTGCCATC ACTAATGACG GGTTTGAGTC AAGACGATGA CTTTGTTCCA TGGTTGAATC
     5521 ATCATCCCTC CCTTGATGGA TATTGCTCTG ATTTCTTGCG TGATGTGTCG TCTCCTGTTA
     5581 CTGTCAACGA GCAAGAGAGT GATATGGCGG TAAACCAAAC TGCTTTCCCG TTGTTTCAGA
     5641 GAAGAAAGGA TGGCAATGAA TCAGCTCCTG CTGCTTCTTC GTCGCAGTAT AACGGTTTCC
     5701 AATCGCATTC TCTGTATGGA AGTGATAGAG CTAGAGATCT TCCTAGCCAA CAAACCAATC
     5761 CGGATCGGTT TACTCAGACG CAGGAACCAC TAATTACTAG TAACAAGCCT AGTTTGGTCA
     5821 ACTTTTCACA TTTCTTACGC CCTGCAACTT TTGCGAAGAC TACTAATAAT AACCTTCATG
     5881 ACACTAAAGA AAAGAGTCCT CAAAGCCCGC CAAATGTGTT TCAGACCAGA GTTCTTGGAG
     5941 CTAAAGACTC TGAAGATAAG GTTCTTAACG AGTCTGTTGC TTCTGCTACG CCTAAAGATA
     6001 ACCAAAAGGC TTGCCTAATA TCAGAGGACT CATGTAGAAA AGACCAAGAG AGTGAAAAAG
     6061 CAGTTGTATG TTCTTCTGTT GGCTCGGGTA ATAGTCTCGA TGGCCCATCC GAAAGTCCTT
     6121 CACTTTCTTT AAAGAGAAAG CATTCGAATA TTCAAGACAT TGACTGTCAT AGTGAAGATG
     6181 TGGAAGAAGA ATCAGGAGAT GGAAGAAAGG AAGCAGGTCC ATCTCGAACG GGTTTGGGTT
     6241 CAAAGAGAAG CCGCTCTGCA GAAGTGCATA ATCTGTCTGA AAGGAGACGG CGTGATAGGA
     6301 TCAACGAGAA GATGCGTGCC CTGCAAGAAC TCATTCCAAA CTGTAACAAG GTGGACAAAG
     6361 CTTCGATGCT AGATGAAGCC ATCGAGTATC TCAAGTCACT CCAACTTCAA GTGCAGATCA
     6421 TGTCAATGGC GTCTGGTTAC TATCTGCCAC CGGCGGTTAT GTTCCCACCG GGTATGGGGC
     6481 ATTACCCGGC AGCAGCTGCT GCAATGGCAA TGGGTATGGG AATGCCTTAT GCAATGGGCT
     6541 TGCCTGATTT GAGCCGTGGT GGTTCATCGG TTAACCACGG ACCACAGTTC CAAGTCTCGG
     6601 GGATGCAACA ACAACCAGTG GCGATGGGTA TTCCACGTGT CTCTGGTGGT GGTATCTTTG
     6661 CCGGTTCTTC GACGATTGGC AATGGCTCGA CTAGAGATTT ATCTGGTTCT AAAGATCAAA
     6721 CAACGACGAA TAACAACAGT AACTTGAAAC CAATAAAGAG AAAACAGGGG TCTTCTGATC
     6781 AGTTTTGTGG ATCGTCGAGC CCCAAGAAGA AGAGAAAGGT GGAGGCCAGC GGTTCCGGAC
     6841 GGGCTGACGC ATTGGACGAT TTTGATCTGG ATATGCTGGG AAGTGACGCC CTCGATGATT
     6901 TTGACCTTGA CATGCTTGGT TCGGATGCCC TTGATGACTT TGACCTCGAC ATGCTCGGCA
     6961 GTGACGCCCT TGATGATTTC GACCTGGACA TGCTGATTAA CTCTAGATGA GTTAATTCAA
     7021 ATTAATTGAT ATAGTTTTTT AATGAGTATT GAATCTGTTT AGAAATAATG GAATATTATT
     7081 TTTATTTATT TATTTATATT ATTGGTCGGC TCTTTTCTTC TGAAGGTCAA TGACAAAATG
     7141 ATATGAAGGA AATAATGATT TCTAAAATTT TACAACGTAA GATATTTTTA CAAAAGCCTA
     7201 GCTCATCTTT TGTCATGCAC TATTTTACTC ACGCTTGAAA TTAACGGCCA GTCCACTGCG
     7261 GAGTCATTTC AAAGTCATCC TAATCGATCT ATCGTTTTTG ATAGCTAAAG TGAGATTCGC
     7321 ACAATAAACG CTGCTTCTGT TATTTAAATG GCGCGCCGTT TAAACCCTGC AGGGGCCGGC
     7381 CCCGTAGAAA AGATCAAAGG ATCTTCTTGA GATCCTTTTT TTCTGCGCGT A
//
